# Supplementary material for: Genomic Selection in Multi-environment Crop Trials
Source: G3 (Bethesda). 2016 Mar 11;6(5):1313–26. doi: 10.1534/g3.116.027524 (PMC4856083; doi:10.1534/g3.116.027524)
Supplement: Supplemental Material [file supp_g3.116.027524_FileS5.zip › cv40sampling.R]

#=============
#READ IN DATA
#=============

load('../../Data/datasetsGenetics.RData')

objects()

dim(fulldataall)
names(fulldataall)[1:20]

#this line has NO height data so omit
fulldataall[fulldataall$lines=="FLICK SEJET",1:10]
dim(fulldataall)
fulldataall<-fulldataall[fulldataall$lines!="FLICK SEJET",]


#create genotype file
Mall<-subset(fulldataall,!duplicated(lines))
Mall<-Mall[order(Mall$lines),]
tline<-as.character(Mall$lines)
row.names(Mall)<-tline
View(Mall)

Mall<-data.matrix(Mall[,12:(dim(Mall)[2]-1)])
dim(Mall)

#create phenotype file
pheno<-fulldataall[,1:11]
dim(pheno)

table(pheno$site)
pheno10<-pheno[pheno$site==10,]
pheno11<-pheno[pheno$site==11,]

#varieties in all
cult<-unique(pheno$lines);length(cult)#477
#varieties in 2010
cult10<-unique(pheno10$lines);length(cult10)#460
#varieties in 2011
cult11<-unique(pheno11$lines);length(cult11)#476

#how many varieties just 2010
match(cult10,cult11)
ww1<-which(is.na(match(cult10,cult11)));length(ww1)#1
cult10[ww1]

#how many varieties just 2011
match(cult11,cult10)
ww2<-which(is.na(match(cult11,cult10)));length(ww2)#17
cult11[ww2]


#samples in common #459
ww3<-which(!is.na(match(cult10,cult11)));length(ww1)
cult10[ww3]

ww4<-which(!is.na(match(cult11,cult10)));length(ww2)#17
cult11[ww4]

unique(c(cult10[ww3],cult11[ww4]))
cult1011<-unique(c(cult10[ww3],cult11[ww4]));length(cult1011)#459

#varieties not in both years
x<-cult10[ww1];x
y<-cult11[ww2];y
z<-c(x,y)
write.csv( z,'linesnotinbothyears.csv')

#divide common varieties into 10 groups, 9 groups of 46 and 1 group of 45
#randomly order varietes
set.seed(403)

csall<-sample(cult1011)

#get values for loop
seq1<-seq(1,by=46,length.out=10)
seq1

seq2<-seq(46,by=46,length.out=10)
seq2[10]<-459
seq2


for(i in 1:10)
{
tmp<-csall[seq1[i]:seq2[i]]
assign(paste('csamp',i,sep=''),tmp)
}


#MAKE LIST OF COMMON VARIETIES
csamp<-list(  csamp1  ,      csamp2 ,      csamp3  ,     csamp4  ,  csamp5 ,
  csamp6  ,      csamp7  ,     csamp8  ,     csamp9 ,   csamp10  )


#VARIETIES FOR MET
csamp_MET<-csamp

#add first 12 2011 only to varieties to csamp1:6
for(i in 1:6)
{csamp_MET[[i]][47]<-cult11[ww2][i]
}
for(i in 1:6)
{
csamp_MET[[i]][48]<-cult11[ww2][6+i]}

#add next 3 2011 only to varieties to csamp7:9
csamp_MET[[7]][47]<-cult11[ww2][13]
csamp_MET[[8]][47]<-cult11[ww2][14]
csamp_MET[[9]][47]<-cult11[ww2][15]

#add 1 2010, 2 2011 to csamp10 (has 45 common varieties in it)
csamp_MET[[10]][46]<-cult11[ww2][16]
csamp_MET[[10]][47]<-cult11[ww2][17]
csamp_MET[[10]][48]<-cult10[ww1]


#VARIETIES FOR 2010
csamp_10<-csamp

#add 1 variety to csamp20
csamp_10[[10]][46]<-cult10[ww1]


#VARIETIES FOR 2011
csamp_11<-csamp

#add first 12 2011 only to varieties to csamp1:6
for(i in 1:6)
{csamp_11[[i]][47]<-cult11[ww2][i]
}
for(i in 1:6)
{
csamp_11[[i]][48]<-cult11[ww2][6+i]}

#add next 3 2011 only to varieties to csamp7:9
csamp_11[[7]][47]<-cult11[ww2][13]
csamp_11[[8]][47]<-cult11[ww2][14]
csamp_11[[9]][47]<-cult11[ww2][15]

#add 1 2010, 2 2011 to csamp10 (has 45 common varieties in it)
csamp_11[[10]][46]<-cult11[ww2][16]
csamp_11[[10]][47]<-cult11[ww2][17]


#==============================
#CALCULATE GENOTYPIC VALUES
#==============================
library(asreml)

#######
#CALCULATE GENOTYPIC VALUES
########

##############################################################################################
#FA MODEL
##############################################################################################
#get the phenotypic means from model of full site
#pheno is the full phenotypic data set
dim(pheno)
mpheno_fa<-asreml(fixed = height ~ 1 + site, random = ~at(site):rep + at(site,2):column +
lines+fa(site,1):lines, rcov = ~at(site):units, data = pheno, 
    na.method.Y = "omit", na.method.X = "omit", 
 workspace = 4e+08,     maxit = 50,start.values=T)

 g5<-mpheno_fa$gamma;g5

#change value of psi 11 to be zero
g5[6,2]<-0
g5[6,3]<-"F"

#change value of psi 10 to be zero
g5[5,2]<-0
g5[5,3]<-"F"

mpheno_fa<-asreml(fixed = height ~ 1 + site, random = ~at(site):rep + at(site, 
    2):column +lines+fa(site,1):lines, rcov = ~at(site):units, data = pheno, 
    na.method.Y = "omit", na.method.X = "omit", 
 workspace = 4e+08,     maxit = 100,R.param=g5,G.param=g5
)

summary(mpheno_fa,all=T)$varcomp
#                                     gamma   component std.error    z.ratio    constraint
#at(site, 11):column!column.var  0.09875402  0.09875402 0.1527315  0.6465858      Positive
#at(site, 10):rep!rep.var        1.09202911  1.09202911 0.8334712  1.3102182      Positive
#at(site, 11):rep!rep.var        2.03509059  2.03509059 1.6391780  1.2415312      Positive
#lines!lines.var                88.07372673 88.07372673 7.6827325 11.4638544      Positive
#fa(site, 1):lines!site.10.var   0.00000000  0.00000000        NA         NA         Fixed
#fa(site, 1):lines!site.11.var   0.00000000  0.00000000        NA         NA         Fixed
#fa(site, 1):lines!site.10.fa1  -4.68094386 -4.68094386 0.7496674 -6.2440273 Unconstrained
#fa(site, 1):lines!site.11.fa1  -0.32431025 -0.32431025 0.8482335 -0.3823361 Unconstrained
#site_10!variance               39.22544542 39.22544542 1.3046044 30.0669262      Positive
#site_11!variance               95.28855132 95.28855132 3.7728701 25.2562500      Positive


#FA MODEL TERMS FROM VARIANCE COMPONENTS
w1<-which(rownames(summary(mpheno_fa,all=T)$varcomp)=='fa(site, 1):lines!site.10.fa1')
w2<-which(rownames(summary(mpheno_fa,all=T)$varcomp)=='fa(site, 1):lines!site.11.fa1')
w<-c(w1,w2)
lam<-summary(mpheno_fa,all=T)$varcomp[w,1]


###################
#GENOTYPIC EFFECTS
###################


#need to get the genotype effects out
pp<-summary(mpheno_fa,all=T)$coef.rand
pp<- pp[grep('lines*',dimnames(pp)[[1]]),]

#MAIN BLUPS FROM THE lines TERM
pp_m<-pp[1:477,1]
pp_m<-as.data.frame(pp_m)
dnpp_m<-dimnames(pp_m)[[1]];head(dnpp_m)
aa<-nchar(dnpp_m);head(aa)
pp_m$lines<-substring(dnpp_m,7,aa)


#FA BLUPS FROM COMP1 TERM (IE LAMBDA BY F)
#SO F TERM IS
ppc<- pp[grep('_Comp1',dimnames(pp)[[1]]),]
ppc<-as.data.frame(ppc)

dnpp<-dimnames(ppc)[[1]];head(dnpp)
aa<-nchar(dnpp);head(aa)
ppc$lines<-substring(dnpp,25,aa)

names(ppc)[1]<-'f'

pplamf10<-lam[1]*ppc$f
pplamf11<-lam[2]*ppc$f

d10<- pp[grep('_10:lines',dimnames(pp)[[1]]),]
d11<- pp[grep('_11:lines*',dimnames(pp)[[1]]),]


######combine all together in ne data set
pp_fa<-ppc[,c(1,4)]
pp_fa$lamf10<-pplamf10
pp_fa$lamf11<-pplamf11
pp_fa$d10<-as.vector(d10[,1])
pp_fa$d11<-as.vector(d11[,1])
pp_fa$lamfd10<-pp_fa$lamf10+pp_fa$d10
pp_fa$lamfd11<-pp_fa$lamf11+pp_fa$d11

# same order#match(pp_fa$lines,pp_m$lines)-1:477
pp_fa$main<-pp_m$pp_m


##############################################################################################
#DIAG MODEL
##############################################################################################
#pheno is the full phenotypic data set
dim(pheno)
mpheno_diag<-asreml(fixed = height ~ 1 + site, random = ~at(site):rep + at(site,2):column +
diag(site):lines, rcov = ~at(site):units, data = pheno, 
    na.method.Y = "omit", na.method.X = "omit", 
 workspace = 4e+08,     maxit = 50
)

summary(mpheno_diag,all=T)$varcomp
#                                     gamma   component std.error    z.ratio constraint
#at(site, 11):column!column.var   0.1018575   0.1018575 0.1584121  0.6429904   Positive
#at(site, 10):rep!rep.var         1.0962582   1.0962582 0.8365066  1.3105194   Positive
#at(site, 11):rep!rep.var         2.1634727   2.1634727 1.7366884  1.2457460   Positive
#site:lines!site.10.var         111.6490418 111.6490418 7.9116079 14.1120544   Positive
#site:lines!site.11.var          86.3534975  86.3534975 7.4967863 11.5187353   Positive
#site_10!variance                39.2333955  39.2333955 1.3050644 30.0624216   Positive
#site_11!variance                95.4111518  95.4111518 3.8135862 25.0187476   Positive

###################
#GENOTYPIC EFFECTS
###################
#need to get the genotype effects out
pp<-summary(mpheno_diag,all=T)$coef.rand
pp<- pp[grep('lines*',dimnames(pp)[[1]]),]

#BLUPS FROM THE 2010 lines TERM
pp_diag<-pp[1:477,1]
pp_diag<-as.data.frame(pp_diag)
dnpp_diag<-dimnames(pp_diag)[[1]];head(dnpp_diag)
aa<-nchar(dnpp_diag);head(aa)
pp_diag$lines<-substring(dnpp_diag,15,aa)
names(pp_diag)[1]<-'pp10'
pp_diag$pp11<-pp[478:954,1]


##############################################################################################
#REGRESS ON PHENOTYPIC ESTIMATES 2010 ONLY
##############################################################################################
mpheno10<-asreml(height~1,random=~rep+lines,#+at(site,2):column,
rcov=~units,data=pheno10,na.method.X='omit',na.method.Y='omit',workspace=4e8)

summary(mpheno10,all=T)$varcomp
#                     gamma  component std.error   z.ratio constraint
#rep!rep.var     0.02794197   1.096258 0.8365066  1.310519   Positive
#lines!lines.var 2.84576546 111.649042 7.9116079 14.112054   Positive
#R!variance      1.00000000  39.233396 1.3050644 30.062422   Positive


###################
#GENOTYPIC EFFECTS
###################
#need to get the genotype effects out
pp10<-summary(mpheno10,all=T)$coef.rand
pp10<- pp10[grep('lines*',dimnames(pp10)[[1]]),]

#MAIN
pp10<-as.data.frame(pp10)
dnpp10<-dimnames(pp10)[[1]];head(dnpp10)
aa<-nchar(dnpp10);head(aa)
pp10$lines<-substring(dnpp10,7,aa)


#WILL BE SAME AS DIAG
 temp<-merge(pp10,pp_diag, by='lines',all=T)
 head(temp)

##############################################################################################
#REGRESS ON PHENOTYPIC ESTIMATES 2011 ONLY
##############################################################################################
mpheno11<-asreml(height~1,random=~rep+lines+column,
rcov=~units,data=pheno11,na.method.X='omit',na.method.Y='omit',workspace=4e8)

summary(mpheno11,all=T)$varcomp
#                        gamma  component std.error    z.ratio constraint
#column!column.var 0.001067564  0.1018575 0.1584121  0.6429905   Positive
#rep!rep.var       0.022675260  2.1634727 1.7366884  1.2457460   Positive
#lines!lines.var   0.905067132 86.3534974 7.4967863 11.5187353   Positive
#R!variance        1.000000000 95.4111517 3.8135862 25.0187476   Positive


###################
#GENOTYPIC EFFECTS
###################
#need to get the genotype effects out
pp11<-summary(mpheno11,all=T)$coef.rand
pp11<- pp11[grep('lines*',dimnames(pp11)[[1]]),]

#MAIN
pp11<-as.data.frame(pp11)
dnpp11<-dimnames(pp11)[[1]];head(dnpp11)
aa<-nchar(dnpp11);head(aa)
pp11$lines<-substring(dnpp11,7,aa)

#WILL BE SAME AS DIAG
temp<-merge(pp11,pp_diag, by='lines',all=T)
dim(temp)
head(temp)

##############################################################################################
# CS+DIAG MODEL
##############################################################################################
#pheno is the full phenotypic data set
dim(pheno)
mpheno_cs<-asreml(fixed = height ~ 1 + site, random = ~at(site):rep + at(site,2):column +
lines+diag(site):lines, rcov = ~at(site):units, data = pheno, 
    na.method.Y = "omit", na.method.X = "omit", 
 workspace = 4e+08,     maxit = 50)

summary(mpheno_cs,all=T)$varcomp
#                                       gamma    component std.error    z.ratio constraint
#at(site, 11):column!column.var 9.869525e-02 9.869525e-02 0.1526442  0.6465705   Positive
#at(site, 10):rep!rep.var       1.092063e+00 1.092063e+00 0.8334952  1.3102212   Positive
#at(site, 11):rep!rep.var       2.039694e+00 2.039694e+00 1.6419122  1.2422673   Positive
#lines!lines.var                8.945037e+01 8.945037e+01 6.7694470 13.2138371   Positive
#site:lines!site.10.var         1.959474e+01 1.959474e+01 3.2803976  5.9732814   Positive
#site:lines!site.11.var         1.745262e-05 1.745262e-05        NA         NA   Boundary
#site_10!variance               3.922543e+01 3.922543e+01 1.3046377 30.0661478   Positive
#site_11!variance               9.494901e+01 9.494901e+01 3.6502203 26.0118586   Positive


###################
#GENOTYPIC EFFECTS
###################
#need to get the genotype effects out
pp<-summary(mpheno_cs,all=T)$coef.rand
pp<- pp[grep('lines*',dimnames(pp)[[1]]),]

#BLUPS FROM THE main TERM
pp_cs<-pp[1:477,1]
pp_cs<-as.data.frame(pp_cs)
dnpp_cs<-dimnames(pp_cs)[[1]];head(dnpp_cs)
aa<-nchar(dnpp_cs);head(aa)
pp_cs$lines<-substring(dnpp_cs,7,aa)
names(pp_cs)[1]<-'main'
#BLUPS FROM THE year TERMS 
pp_cs$pp10<-pp[478:954,1]
pp_cs$pp11<-pp[955:1431,1]

#######################################################################################################


#============================
#CREATE SAMPLING VARIABLE
#============================

#Rcode
vsamp<-list(
 c(1, 2, 3, 4),
 c(1, 2, 3, 5),
 c(1, 2, 3, 6),
 c(1, 2, 3, 7),
 c(1, 2, 3, 8),
 c(1, 2, 3, 9),
 c(1, 2, 3, 10),
 c(1, 2, 4, 5),
 c(1, 2, 4, 6),
 c(1, 2, 4, 7),
 c(1, 2, 4, 8),
 c(1, 2, 4, 9),
 c(1, 2, 4, 10),
 c(1, 2, 5, 6),
 c(1, 2, 5, 7),
 c(1, 2, 5, 8),
 c(1, 2, 5, 9),
 c(1, 2, 5, 10),
 c(1, 2, 6, 7),
 c(1, 2, 6, 8),
 c(1, 2, 6, 9),
 c(1, 2, 6, 10),
 c(1, 2, 7, 8),
 c(1, 2, 7, 9),
 c(1, 2, 7, 10),
 c(1, 2, 8, 9),
 c(1, 2, 8, 10),
 c(1, 2, 9, 10),
 c(1, 3, 4, 5),
 c(1, 3, 4, 6),
 c(1, 3, 4, 7),
 c(1, 3, 4, 8),
 c(1, 3, 4, 9),
 c(1, 3, 4, 10),
 c(1, 3, 5, 6),
 c(1, 3, 5, 7),
 c(1, 3, 5, 8),
 c(1, 3, 5, 9),
 c(1, 3, 5, 10),
 c(1, 3, 6, 7),
 c(1, 3, 6, 8),
 c(1, 3, 6, 9),
 c(1, 3, 6, 10),
 c(1, 3, 7, 8),
 c(1, 3, 7, 9),
 c(1, 3, 7, 10),
 c(1, 3, 8, 9),
 c(1, 3, 8, 10),
 c(1, 3, 9, 10),
 c(1, 4, 5, 6),
 c(1, 4, 5, 7),
 c(1, 4, 5, 8),
 c(1, 4, 5, 9),
 c(1, 4, 5, 10),
 c(1, 4, 6, 7),
 c(1, 4, 6, 8),
 c(1, 4, 6, 9),
 c(1, 4, 6, 10),
 c(1, 4, 7, 8),
 c(1, 4, 7, 9),
 c(1, 4, 7, 10),
 c(1, 4, 8, 9),
 c(1, 4, 8, 10),
 c(1, 4, 9, 10),
 c(1, 5, 6, 7),
 c(1, 5, 6, 8),
 c(1, 5, 6, 9),
 c(1, 5, 6, 10),
 c(1, 5, 7, 8),
 c(1, 5, 7, 9),
 c(1, 5, 7, 10),
 c(1, 5, 8, 9),
 c(1, 5, 8, 10),
 c(1, 5, 9, 10),
 c(1, 6, 7, 8),
 c(1, 6, 7, 9),
 c(1, 6, 7, 10),
 c(1, 6, 8, 9),
 c(1, 6, 8, 10),
 c(1, 6, 9, 10),
 c(1, 7, 8, 9),
 c(1, 7, 8, 10),
 c(1, 7, 9, 10),
 c(1, 8, 9, 10),
 c(2, 3, 4, 5),
 c(2, 3, 4, 6),
 c(2, 3, 4, 7),
 c(2, 3, 4, 8),
 c(2, 3, 4, 9),
 c(2, 3, 4, 10),
 c(2, 3, 5, 6),
 c(2, 3, 5, 7),
 c(2, 3, 5, 8),
 c(2, 3, 5, 9),
 c(2, 3, 5, 10),
 c(2, 3, 6, 7),
 c(2, 3, 6, 8),
 c(2, 3, 6, 9),
 c(2, 3, 6, 10),
 c(2, 3, 7, 8),
 c(2, 3, 7, 9),
 c(2, 3, 7, 10),
 c(2, 3, 8, 9),
 c(2, 3, 8, 10),
 c(2, 3, 9, 10),
 c(2, 4, 5, 6),
 c(2, 4, 5, 7),
 c(2, 4, 5, 8),
 c(2, 4, 5, 9),
 c(2, 4, 5, 10),
 c(2, 4, 6, 7),
 c(2, 4, 6, 8),
 c(2, 4, 6, 9),
 c(2, 4, 6, 10),
 c(2, 4, 7, 8),
 c(2, 4, 7, 9),
 c(2, 4, 7, 10),
 c(2, 4, 8, 9),
 c(2, 4, 8, 10),
 c(2, 4, 9, 10),
 c(2, 5, 6, 7),
 c(2, 5, 6, 8),
 c(2, 5, 6, 9),
 c(2, 5, 6, 10),
 c(2, 5, 7, 8),
 c(2, 5, 7, 9),
 c(2, 5, 7, 10),
 c(2, 5, 8, 9),
 c(2, 5, 8, 10),
 c(2, 5, 9, 10),
 c(2, 6, 7, 8),
 c(2, 6, 7, 9),
 c(2, 6, 7, 10),
 c(2, 6, 8, 9),
 c(2, 6, 8, 10),
 c(2, 6, 9, 10),
 c(2, 7, 8, 9),
 c(2, 7, 8, 10),
 c(2, 7, 9, 10),
 c(2, 8, 9, 10),
 c(3, 4, 5, 6),
 c(3, 4, 5, 7),
 c(3, 4, 5, 8),
 c(3, 4, 5, 9),
 c(3, 4, 5, 10),
 c(3, 4, 6, 7),
 c(3, 4, 6, 8),
 c(3, 4, 6, 9),
 c(3, 4, 6, 10),
 c(3, 4, 7, 8),
 c(3, 4, 7, 9),
 c(3, 4, 7, 10),
 c(3, 4, 8, 9),
 c(3, 4, 8, 10),
 c(3, 4, 9, 10),
 c(3, 5, 6, 7),
 c(3, 5, 6, 8),
 c(3, 5, 6, 9),
 c(3, 5, 6, 10),
 c(3, 5, 7, 8),
 c(3, 5, 7, 9),
 c(3, 5, 7, 10),
 c(3, 5, 8, 9),
 c(3, 5, 8, 10),
 c(3, 5, 9, 10),
 c(3, 6, 7, 8),
 c(3, 6, 7, 9),
 c(3, 6, 7, 10),
 c(3, 6, 8, 9),
 c(3, 6, 8, 10),
 c(3, 6, 9, 10),
 c(3, 7, 8, 9),
 c(3, 7, 8, 10),
 c(3, 7, 9, 10),
 c(3, 8, 9, 10),
 c(4, 5, 6, 7),
 c(4, 5, 6, 8),
 c(4, 5, 6, 9),
 c(4, 5, 6, 10),
 c(4, 5, 7, 8),
 c(4, 5, 7, 9),
 c(4, 5, 7, 10),
 c(4, 5, 8, 9),
 c(4, 5, 8, 10),
 c(4, 5, 9, 10),
 c(4, 6, 7, 8),
 c(4, 6, 7, 9),
 c(4, 6, 7, 10),
 c(4, 6, 8, 9),
 c(4, 6, 8, 10),
 c(4, 6, 9, 10),
 c(4, 7, 8, 9),
 c(4, 7, 8, 10),
 c(4, 7, 9, 10),
 c(4, 8, 9, 10),
 c(5, 6, 7, 8),
 c(5, 6, 7, 9),
 c(5, 6, 7, 10),
 c(5, 6, 8, 9),
 c(5, 6, 8, 10),
 c(5, 6, 9, 10),
 c(5, 7, 8, 9),
 c(5, 7, 8, 10),
 c(5, 7, 9, 10),
 c(5, 8, 9, 10),
 c(6, 7, 8, 9),
 c(6, 7, 8, 10),
 c(6, 7, 9, 10),
 c(6, 8, 9, 10),
 c(7, 8, 9, 10))
vsamp#210 iterations

#===============
#EXPORT
#===============


save(fulldataall,pheno,pheno10,pheno11,
Mall,pp_fa,pp_diag,pp10,pp11,pp_m,pp_cs,
csamp,csamp_MET,csamp_10,csamp_11,
vsamp,
cult,cult10,cult11,cult1011,
file='simdata.Rdata')
