# Supplementary material for: Genomic Selection in Multi-environment Crop Trials
Source: G3 (Bethesda). 2016 Mar 11;6(5):1313–26. doi: 10.1534/g3.116.027524 (PMC4856083; doi:10.1534/g3.116.027524)
Supplement: Supplemental Material [file supp_g3.116.027524_FileS7.zip › single site - 2011.R]

#******************
#READ IN DATA
#******************
load('../sampling/simdata.RData')

objects()
# [1] "csamp"       "csamp_10"    "csamp_11"    "csamp_MET"   "cult"       
# [6] "cult10"      "cult1011"    "cult11"      "fulldataall" "Mall"       
#[11] "pheno"       "pheno10"     "pheno11"     "pp_cs"       "pp_diag"    
#[16] "pp_fa"       "pp_m"        "pp10"        "pp11"        "vsamp"

head(names(fulldataall),20)
tail(names(fulldataall),20)
dim(fulldataall)

dim(Mall)


#********************
#SIM
#********************
#CHANGE THE VALUE OF s FOR DIFFERENT CV
#CV10=10
#CV20=45
#CV40=210

library(asreml)


#==========
#SET UP FILES
#==========

#set up for total number of simulations

s<-10


results.rs.lm.s.1<-matrix(NA,nrow=s,ncol=180)
results.sig.lm.s.1<-matrix(NA,nrow=s,ncol=180)

results.rs.lm.s.3<-matrix(NA,nrow=s,ncol=180)
results.sig.lm.s.3<-matrix(NA,nrow=s,ncol=180)

rsquare1<-rep(NA,s)
rsquare3<-rep(NA,s)

sigma1<-rep(NA,s)
sigma3<-rep(NA,s)


#save variance component values for each of 2 models

idnew<-matrix(NA,nrow=s,ncol=4)
idnew_giv<-matrix(NA,nrow=s,ncol=4)
var<-matrix(NA,nrow=s,ncol=4)

#save variance component constraints for each of 2 models (ie. whether fixed boundary positive etc)
#has levels Levels: Fixed Positive Unconstrained Boundary# 1,2,3,4

idnew_const<-matrix(NA,nrow=s,ncol=4)
idnew_giv_const<-matrix(NA,nrow=s,ncol=4)
var_const<-matrix(NA,nrow=s,ncol=4)

#convergance
conver<-matrix(NA,nrow=s,ncol=4)


#==========
#START LOOP
#==========

for (j in 1:s)
{#start loop
cat('iteration',j,'\n')

#================
#SET UP DATA
#================


ss<-c(unlist(vsamp[j]))
#sample genotypes
sline<-unlist(csamp_11[-ss])
#number genotypes
ng<-length(sline)


#get only genotypes of fulldataall which correspond to sample genotype
ff<-is.element(fulldataall$lines,sline)

fulldata<-fulldataall[which(ff==T),c(1:11)]
fulldata<-fulldata[fulldata$site==11,]

M<-subset(fulldataall[which(ff==T),],!duplicated(lines))
M<-M[order(M$lines),]
mline<-as.character(M$lines)
row.names(M)<-mline
id.names.with.markers<-as.character(mline)

M<-data.matrix(M[,12:(dim(M)[2]-1)])

MMT<-M%*%t(M)
MMTinv<-solve(MMT)
MTMMTinv<-t(M)%*%MMTinv


fac<-as.character(fulldata$lines)
fulldata$IDnew<-factor(fac,levels=id.names.with.markers)

dimnames(MMTinv)<-list(id.names.with.markers,id.names.with.markers)
MMTinv.dinv<-data.frame(Column=as.vector(row(MMTinv)[!lower.tri(MMTinv)]),
Row=as.vector(col(MMTinv)[!lower.tri(MMTinv)]),
value=as.vector(MMTinv[!lower.tri(MMTinv)]))
attr(MMTinv.dinv,'rowNames')<-id.names.with.markers

#================
#FIT MODELS
#================

####
#Partitioned
####

m1<-asreml(height~1,random=~rep+
IDnew+giv(IDnew),
ginverse=list(IDnew=MMTinv.dinv),
rcov=~units,data=fulldata,na.method.X='omit',na.method.Y='omit',
workspace=4e8,maxit=50)

varc<-summary(m1,all=T)$varcomp

idnew[j,1]<-varc[2,2]
idnew_giv[j,1]<-varc[3,2]
var[j,1]<-varc[4,2]

idnew_const[j,1]<-as.vector(varc[2,5])
idnew_giv_const[j,1]<-as.vector(varc[3,5])
var_const[j,1]<-as.vector(varc[4,5])

conver[j,1]<-m1$last.message

#need to get the genotype effects out
tt<-summary(m1,all=T)$coef.rand
tt<- tt[grep('giv(IDnew)*',dimnames(tt)[[1]]),]

#MAIN EFFECT
tt_m<-tt[1:ng,]
tt_m<-as.data.frame(tt_m)
dntt_m<-dimnames(tt_m)[[1]]
aa<-nchar(dntt_m)
tt_m$lines<-substring(dntt_m,12,aa)


################
#MARKER EFFECTS
################
#convert genotype effects to marker effects

#MAIN
me_m<-MTMMTinv%*%matrix(tt_m$solution[1:ng],nrow=ng,ncol=1)


rm(varc)

########
#Standard
########
#FIT MODEL

m3<-asreml(height~1,random=~rep+
giv(IDnew),
ginverse=list(IDnew=MMTinv.dinv),
rcov=~units,data=fulldata,na.method.X='omit',na.method.Y='omit',workspace=4e8,maxit=50)


varc<-summary(m3,all=T)$varcomp


idnew_giv[j,3]<-varc[2,2]
var[j,3]<-varc[3,2]

idnew_giv_const[j,3]<-as.vector(varc[2,5])
var_const[j,3]<-as.vector(varc[3,5])

conver[j,3]<-m3$last.message


############
#GENETIC EFFECTS
############


#need to get the genotype effects out
bb<-summary(m3,all=T)$coef.rand
bb<- bb[grep('giv(IDnew)*',dimnames(bb)[[1]]),]


#MAIN EFFECT
bb_m<-bb[1:ng,]

bb_m<-as.data.frame(bb_m)
dnbb_m<-dimnames(bb_m)[[1]]
aa<-nchar(dnbb_m)
bb_m$lines<-substring(dnbb_m,12,aa)


###########
#MARKER EFFECTS
###########
#MAIN
bbme<-MTMMTinv%*%matrix(bb_m$solution[1:ng],nrow=ng,ncol=1)


rm(varc)

#================
#VALIDATION DATA
#================

#lines for validation
vline<-sort(unlist(csamp_11[ss]))
sv<-match(vline,row.names(Mall))

Mval<-Mall[sv,]


#================
#GENETIC PREDICTIONS (for validation set)
#================

gpreds<-Mval%*%me_m
bbgpreds<-Mval%*%bbme

#===============
#R SQUARE VALUES FROM SUBSET
#===============
zz<-match(rownames(Mval),pp11$lines)
ppm<-pp11[zz,]
lm.1<-lm(ppm$solution~gpreds)

lm.3<-lm(ppm$solution~bbgpreds)


##SAVE RSQUARE
rsquare1[j]<-summary(lm.1)$r.squared
rsquare3[j]<-summary(lm.3)$r.squared

#SAVE MSE
sigma1[j]<-summary(lm.1)$sigma
sigma3[j]<-summary(lm.3)$sigma


#NOT REQUIRED FOR CV20 AND CV40
eval(parse(file="calculate genetic predictions-subset markers AT random single site - 2011.R"))

}
   


#**********************
#RESULTS
#**********************
#Comparison 3
#TABLE 6
#RSQUARE
#Partitioned
round(mean(rsquare1),3);round(sd(rsquare1),3)
#Standard
round(mean(rsquare3),3);round(sd(rsquare3),3)

#TABLE 7
#MSE
#Partitioned
round(mean(sigma1),2);round(sd(sigma1),2)
#Standard
round(mean(sigma3),2);round(sd(sigma3),2)


#**********************
#EXPORT DATA
#**********************
#NOT REQUIRED FOR CV20 AND CV40
#exported data used to create Figures 2 and 3

#1:36=mean
#37:72=min
#73:108=max
#109:144=median
#145:180=sd

results.rs.lm.s.ss2011.1<-results.rs.lm.s.1
results.sig.lm.s.ss2011.1<-results.sig.lm.s.1

results.rs.lm.s.ss2011.3<-results.rs.lm.s.3
results.sig.lm.s.ss2011.3<-results.sig.lm.s.3


save(
results.rs.lm.s.ss2011.1,
results.sig.lm.s.ss2011.1,
results.rs.lm.s.ss2011.3,
results.sig.lm.s.ss2011.3,
 file="ss2011_mas_results.RData")
