# Supplementary material for: Genomic Selection in Multi-environment Crop Trials
Source: G3 (Bethesda). 2016 Mar 11;6(5):1313–26. doi: 10.1534/g3.116.027524 (PMC4856083; doi:10.1534/g3.116.027524)
Supplement: Supplemental Material [file supp_g3.116.027524_FileS10.zip › met model CS+DIAG.R]

#******************
#READ IN DATA
#******************

load('../sampling/simdata.RData')

objects()

head(names(fulldataall),20)
tail(names(fulldataall),20)
dim(fulldataall)


dim(Mall)

#********************
#SIM
#********************
#CHANGE THE VALUE OF s FOR DIFFERENT CV
#CV10 s<-10
#CV20 s<-45
#CV40 s<-210


library(asreml)
#==========
#SET UP FILES
#==========

#set up for total number of simulations


s<-10

results.rs.lm.s.1b<-matrix(NA,nrow=s,ncol=180)
results.rs.lm.s.1c<-matrix(NA,nrow=s,ncol=180)
results.rs.lm.s.1h<-matrix(NA,nrow=s,ncol=180)
results.rs.lm.s.1i<-matrix(NA,nrow=s,ncol=180)

results.sig.lm.s.1b<-matrix(NA,nrow=s,ncol=180)
results.sig.lm.s.1c<-matrix(NA,nrow=s,ncol=180)
results.sig.lm.s.1h<-matrix(NA,nrow=s,ncol=180)
results.sig.lm.s.1i<-matrix(NA,nrow=s,ncol=180)

results.rs.lm.s.3b<-matrix(NA,nrow=s,ncol=180)
results.rs.lm.s.3c<-matrix(NA,nrow=s,ncol=180)
results.rs.lm.s.3h<-matrix(NA,nrow=s,ncol=180)
results.rs.lm.s.3i<-matrix(NA,nrow=s,ncol=180)

results.sig.lm.s.3b<-matrix(NA,nrow=s,ncol=180)
results.sig.lm.s.3c<-matrix(NA,nrow=s,ncol=180)
results.sig.lm.s.3h<-matrix(NA,nrow=s,ncol=180)
results.sig.lm.s.3i<-matrix(NA,nrow=s,ncol=180)

rsquare1<-matrix(NA,nrow=s,ncol=12)
rsquare3<-matrix(NA,nrow=s,ncol=12)

sigma1<-matrix(NA,nrow=s,ncol=12)
sigma3<-matrix(NA,nrow=s,ncol=12)


#save variance component values for each of 2 models
idnew<-matrix(NA,nrow=s,ncol=4)
site10idnew<-matrix(NA,nrow=s,ncol=4)
site11idnew<-matrix(NA,nrow=s,ncol=4)
idnew_giv<-matrix(NA,nrow=s,ncol=4)
site10idnew_giv<-matrix(NA,nrow=s,ncol=4)
site11idnew_giv<-matrix(NA,nrow=s,ncol=4)
var10<-matrix(NA,nrow=s,ncol=4)
var11<-matrix(NA,nrow=s,ncol=4)

#save variance component constraints for each of 2 models (ie. whether fixed boundary positive etc)
#has levels Levels: Fixed Positive Unconstrained Boundary# 1,2,3,4
idnew_const<-matrix(NA,nrow=s,ncol=4)
site10idnew_const<-matrix(NA,nrow=s,ncol=4)
site11idnew_const<-matrix(NA,nrow=s,ncol=4)
idnew_giv_const<-matrix(NA,nrow=s,ncol=4)
site10idnew_giv_const<-matrix(NA,nrow=s,ncol=4)
site11idnew_giv_const<-matrix(NA,nrow=s,ncol=4)
var10_const<-matrix(NA,nrow=s,ncol=4)
var11_const<-matrix(NA,nrow=s,ncol=4)

#convergance
conver<-matrix(NA,nrow=s,ncol=4)


#==========
#START LOOP
#==========

for (j in 1:s)
{#start loop
cat('iteration',j,'\n')

#================
#SET UP DATA
#================

ss<-c(unlist(vsamp[j]))
#sample genotypes
sline<-unlist(csamp_MET[-ss])
#number genotypes
ng<-length(sline)


#get only genotypes of fulldataall which correspond to sample genotype
ff<-is.element(fulldataall$lines,sline)


fulldata<-fulldataall[which(ff==T),c(1:11)]


M<-subset(fulldataall[which(ff==T),],!duplicated(lines))
M<-M[order(M$lines),]
mline<-as.character(M$lines)
row.names(M)<-mline
id.names.with.markers<-as.character(mline)

M<-data.matrix(M[,12:(dim(M)[2]-1)])

MMT<-M%*%t(M)
MMTinv<-solve(MMT)
MTMMTinv<-t(M)%*%MMTinv

fac<-as.character(fulldata$lines)
fulldata$IDnew<-factor(fac,levels=id.names.with.markers)

dimnames(MMTinv)<-list(id.names.with.markers,id.names.with.markers)
MMTinv.dinv<-data.frame(Column=as.vector(row(MMTinv)[!lower.tri(MMTinv)]),
Row=as.vector(col(MMTinv)[!lower.tri(MMTinv)]),
value=as.vector(MMTinv[!lower.tri(MMTinv)]))
attr(MMTinv.dinv,'rowNames')<-id.names.with.markers


#================
#FIT MODELS
#================


####
#Partitioned
####
#FIT MODEL
m1<-asreml(height~1+site,random=~at(site):rep+at(site,2):column+
ide(IDnew)+diag(site):ide(IDnew)+giv(IDnew)+diag(site):giv(IDnew),
ginverse=list(IDnew=MMTinv.dinv),
rcov=~at(site):units,data=fulldata,na.method.X='omit',na.method.Y='omit',
workspace=4e8,maxit=50)

#VARIANCE COMPONENTS
varc<-summary(m1,all=T)$varcomp

idnew[j,1]<-varc[4,1]
site10idnew[j,1]<-varc[6,1]
site11idnew[j,1]<-varc[7,1]
idnew_giv[j,1]<-varc[5,1]
site10idnew_giv[j,1]<-varc[8,1]
site11idnew_giv[j,1]<-varc[9,1]
var10[j,1]<-varc[10,1]
var11[j,1]<-varc[11,1]

idnew_const[j,1]<-as.vector(varc[4,5])
site10idnew_const[j,1]<-as.vector(varc[6,5])
site11idnew_const[j,1]<-as.vector(varc[7,5])
idnew_giv_const[j,1]<-as.vector(varc[5,5])
site10idnew_giv_const[j,1]<-as.vector(varc[8,5])
site11idnew_giv_const[j,1]<-as.vector(varc[9,5])
var10_const[j,1]<-as.vector(varc[10,5])
var11_const[j,1]<-as.vector(varc[11,5])

conver[j,1]<-m1$last.message

##################
#GENOTYPIC EFFECTS
##################

#need to get the genotype effects out
tt<-summary(m1,all=T)$coef.rand
tt<- tt[grep('giv(IDnew)*',dimnames(tt)[[1]]),]

#MAIN EFFECT
tt_m<-tt[1:ng,]
tt_m<-as.data.frame(tt_m)
dntt_m<-dimnames(tt_m)[[1]]
aa<-nchar(dntt_m)
tt_m$lines<-substring(dntt_m,12,aa)


#INTERACTION
tt1<- tt[grep('site_10:giv(IDnew)*',dimnames(tt)[[1]]),1]
tt2<- tt[grep('site_11:giv(IDnew)*',dimnames(tt)[[1]]),1]

################
#MARKER EFFECTS
################
#convert genotype effects to marker effects

#MAIN
me_m<-MTMMTinv%*%matrix(tt_m$solution[1:ng],nrow=ng,ncol=1)


#INTERACTION
me_10<-MTMMTinv%*%matrix(tt1,nrow=ng,ncol=1)
me_11<-MTMMTinv%*%matrix(tt2,nrow=ng,ncol=1)


####
#Standard
####
#FIT MODEL
m3<-asreml(height~1+site,random=~at(site):rep+at(site,2):column+
giv(IDnew)+diag(site):giv(IDnew),
ginverse=list(IDnew=MMTinv.dinv),
rcov=~at(site):units,data=fulldata,na.method.X='omit',na.method.Y='omit',
workspace=4e8)


#VARIANCE COMPONENTS
varc<-summary(m3,all=T)$varcomp

idnew_giv[j,3]<-varc[4,1]
site10idnew_giv[j,3]<-varc[5,1]
site11idnew_giv[j,3]<-varc[6,1]
var10[j,3]<-varc[7,1]
var11[j,3]<-varc[8,1]

idnew_giv_const[j,3]<-as.vector(varc[4,5])
site10idnew_giv_const[j,3]<-as.vector(varc[5,5])
site11idnew_giv_const[j,3]<-as.vector(varc[6,5])
var10_const[j,3]<-as.vector(varc[7,5])
var11_const[j,3]<-as.vector(varc[8,5])

conver[j,3]<-m3$last.message


##################
#GENOTYPIC EFFECTS
##################
bb<-summary(m3,all=T)$coef.rand
bb<- bb[grep('giv(IDnew)*',dimnames(bb)[[1]]),]


#MAIN EFFECT 
bb_m<-bb[1:ng,]
bb_m<-as.data.frame(bb_m)
dnbb_m<-dimnames(bb_m)[[1]]
aa<-nchar(dnbb_m)
bb_m$lines<-substring(dnbb_m,12,aa)

######combine all together in one data set##########

bb1<- bb[grep('site_10:giv(IDnew)*',dimnames(bb)[[1]]),1]
bb2<- bb[grep('site_11:giv(IDnew)*',dimnames(bb)[[1]]),1]

################
#MARKER EFFECTS
################
#convert genotype effects to marker effects

#MAIN
bbme_m<-MTMMTinv%*%matrix(bb_m$solution,nrow=ng,ncol=1)

#INTERACTION
bbme_10<-MTMMTinv%*%matrix(bb1,nrow=ng,ncol=1)
bbme_11<-MTMMTinv%*%matrix(bb2,nrow=ng,ncol=1)


rm(varc)
#================
#VALIDATION DATA
#================

#lines for validation
vline<-sort(unlist(csamp_MET[ss]))
sv<-match(vline,row.names(Mall))

Mval<-Mall[sv,]

#================
#GENETIC PREDICTIONS (for validation set)
#================

####
#Partitioned
####
#MAIN
gpreds_m<-Mval%*%me_m

#INTERACTION
gpreds_10<-Mval%*%me_10
gpreds_11<-Mval%*%me_11

####
#Standard
####
#MAIN
bbgpreds_m<-Mval%*%bbme_m

#INTERACTION
bbgpreds_10<-Mval%*%bbme_10
bbgpreds_11<-Mval%*%bbme_11

#===============
#R SQUARE VALUES FROM
#===============
#SUBSET#

#genotypic values from joint model
cc<-match(rownames(Mval),pp_cs$lines)
ppcs<-pp_cs[cc,]

#genotypic values from 2010 and 2011 model
ee<-match(rownames(Mval),pp_diag$lines)
pp_1011<-pp_diag[ee,]

#FULL MODELS
##relates to m1
#total
z5<-gpreds_m+gpreds_10
lm.1b<-lm((ppcs$main+ppcs$pp10)~z5)#3 cs
z6<-gpreds_m+gpreds_11
lm.1c<-lm((ppcs$main+ppcs$pp11)~z6)#4 cs

#main
lm.1h<-lm(pp_1011$pp10~gpreds_m)#9
lm.1i<-lm(pp_1011$pp11~gpreds_m)#10


##
#relates to m3
z10<-bbgpreds_m+bbgpreds_10
lm.3b<-lm((ppcs$main+ppcs$pp10)~z10)#3 cs
z11<-bbgpreds_m+bbgpreds_11
lm.3c<-lm((ppcs$main+ppcs$pp11)~z11)#4 cs

lm.3h<-lm(pp_1011$pp10~bbgpreds_m)#9
lm.3i<-lm(pp_1011$pp11~bbgpreds_m)#10


##SAVE RSQUARE
rsquare1[j,3]<-summary(lm.1b)$r.squared
rsquare1[j,4]<-summary(lm.1c)$r.squared
rsquare1[j,9]<-summary(lm.1h)$r.squared
rsquare1[j,10]<-summary(lm.1i)$r.squared

rsquare3[j,3]<-summary(lm.3b)$r.squared
rsquare3[j,4]<-summary(lm.3c)$r.squared
rsquare3[j,9]<-summary(lm.3h)$r.squared
rsquare3[j,10]<-summary(lm.3i)$r.squared


#SAVE MSE
sigma1[j,3]<-summary(lm.1b)$sigma
sigma1[j,4]<-summary(lm.1c)$sigma
sigma1[j,9]<-summary(lm.1h)$sigma
sigma1[j,10]<-summary(lm.1i)$sigma

sigma3[j,3]<-summary(lm.3b)$sigma
sigma3[j,4]<-summary(lm.3c)$sigma
sigma3[j,9]<-summary(lm.3h)$sigma
sigma3[j,10]<-summary(lm.3i)$sigma


###==========
#CALCULATE GENETIC PREDICTIONS
###==========

#NOT REQUIRED FOR CV20 AND CV40
eval(parse(file="calculate genetic predictions-subset markers AT random CS+DIAG.R"))


rm(ppcs,Mval,pp_1011)


}
    

#**********************
#RESULTS
#**********************
#b=comparison 5 
#c=comparison 6
#h=comparison 9 
#i=comparison 10

#Table 6
#RSQUARE
#Partitioned
round(mean(rsquare1[,3]),3);round(sd(rsquare1[,3]),3)#b
round(mean(rsquare1[,4]),3);round(sd(rsquare1[,4]),3)#c
round(mean(rsquare1[,9]),3);round(sd(rsquare1[,9]),3)#h
round(mean(rsquare1[,10]),3);round(sd(rsquare1[,10]),3)#i

#Standard
round(mean(rsquare3[,3]),3);round(sd(rsquare3[,3]),3)#b
round(mean(rsquare3[,4]),3);round(sd(rsquare3[,4]),3)#c
round(mean(rsquare3[,9]),3);round(sd(rsquare3[,9]),3)#h
round(mean(rsquare3[,10]),3);round(sd(rsquare3[,10]),3)#i

#Table 7
#MSE
#Partitioned
round(mean(sigma1[,3]),2);round(sd(sigma1[,3]),2)#b
round(mean(sigma1[,4]),2);round(sd(sigma1[,4]),2)#c
round(mean(sigma1[,9]),2);round(sd(sigma1[,9]),2)#h
round(mean(sigma1[,10]),2);round(sd(sigma1[,10]),2)#i
#Standard
round(mean(sigma3[,3]),2);round(sd(sigma3[,3]),2)#b
round(mean(sigma3[,4]),2);round(sd(sigma3[,4]),2)#c
round(mean(sigma3[,9]),2);round(sd(sigma3[,9]),2)#h
round(mean(sigma3[,10]),2);round(sd(sigma3[,10]),2)#i


#**********************
#EXPORT DATA
#**********************
#NOT REQUIRED FOR CV20 AND CV40
#exported data used to create Figures 2 and 3

results.rs.lm.s.csdiag.1b<-results.rs.lm.s.1b
results.rs.lm.s.csdiag.1c<-results.rs.lm.s.1c
results.rs.lm.s.csdiag.1h<-results.rs.lm.s.1h
results.rs.lm.s.csdiag.1i<-results.rs.lm.s.1i

results.sig.lm.s.csdiag.1b<-results.sig.lm.s.1b
results.sig.lm.s.csdiag.1c<-results.sig.lm.s.1c
results.sig.lm.s.csdiag.1h<-results.sig.lm.s.1h
results.sig.lm.s.csdiag.1i<-results.sig.lm.s.1i

results.rs.lm.s.csdiag.3b<-results.rs.lm.s.3b
results.rs.lm.s.csdiag.3c<-results.rs.lm.s.3c
results.rs.lm.s.csdiag.3h<-results.rs.lm.s.3h
results.rs.lm.s.csdiag.3i<-results.rs.lm.s.3i

results.sig.lm.s.csdiag.3b<-results.sig.lm.s.3b
results.sig.lm.s.csdiag.3c<-results.sig.lm.s.3c
results.sig.lm.s.csdiag.3h<-results.sig.lm.s.3h
results.sig.lm.s.csdiag.3i<-results.sig.lm.s.3i


save(
results.rs.lm.s.csdiag.1b,results.rs.lm.s.csdiag.1c,
results.rs.lm.s.csdiag.1h,results.rs.lm.s.csdiag.1i,

results.sig.lm.s.csdiag.1b,results.sig.lm.s.csdiag.1c,
results.sig.lm.s.csdiag.1h,results.sig.lm.s.csdiag.1i,


results.rs.lm.s.csdiag.3b,results.rs.lm.s.csdiag.3c,
results.rs.lm.s.csdiag.3h,results.rs.lm.s.csdiag.3i,

results.sig.lm.s.csdiag.3b,results.sig.lm.s.csdiag.3c,
results.sig.lm.s.csdiag.3h,results.sig.lm.s.csdiag.3i,

 file="csdiag_mas_results.RData")
