# Supplementary material for: Genomic Selection in Multi-environment Crop Trials
Source: G3 (Bethesda). 2016 Mar 11;6(5):1313–26. doi: 10.1534/g3.116.027524 (PMC4856083; doi:10.1534/g3.116.027524)
Supplement: Supplemental Material [file supp_g3.116.027524_FileS11.zip › met model -FAM1.R]

#******************
#READ IN DATA
#******************
load('../sampling/simdata.RData')

objects()

head(names(fulldataall),20)
tail(names(fulldataall),20)
dim(fulldataall)


dim(Mall)


#********************
#SIM
#********************
#CHANGE THE VALUE OF s FOR DIFFERENT CV
#CV10=10
#CV20=45
#CV40=210

library(asreml)


#==========
#SET UP FILES
#==========

#set up for total number of simulations
s<-10

results.rs.lm.s.1d<-matrix(NA,nrow=s,ncol=180)
results.rs.lm.s.1e<-matrix(NA,nrow=s,ncol=180)
results.rs.lm.s.1h<-matrix(NA,nrow=s,ncol=180)
results.rs.lm.s.1i<-matrix(NA,nrow=s,ncol=180)

results.sig.lm.s.1d<-matrix(NA,nrow=s,ncol=180)
results.sig.lm.s.1e<-matrix(NA,nrow=s,ncol=180)
results.sig.lm.s.1h<-matrix(NA,nrow=s,ncol=180)
results.sig.lm.s.1i<-matrix(NA,nrow=s,ncol=180)

results.rs.lm.s.3d<-matrix(NA,nrow=s,ncol=180)
results.rs.lm.s.3e<-matrix(NA,nrow=s,ncol=180)
results.rs.lm.s.3h<-matrix(NA,nrow=s,ncol=180)
results.rs.lm.s.3i<-matrix(NA,nrow=s,ncol=180)

results.sig.lm.s.3d<-matrix(NA,nrow=s,ncol=180)
results.sig.lm.s.3e<-matrix(NA,nrow=s,ncol=180)
results.sig.lm.s.3h<-matrix(NA,nrow=s,ncol=180)
results.sig.lm.s.3i<-matrix(NA,nrow=s,ncol=180)

rsquare1<-matrix(NA,nrow=s,ncol=12)
rsquare3<-matrix(NA,nrow=s,ncol=12)

sigma1<-matrix(NA,nrow=s,ncol=12)
sigma3<-matrix(NA,nrow=s,ncol=12)


#save variance component values for each of 2 models
#note: for models 3 are fam1 models
#site10idnew_giv=fa10fa_giv
#site11idnew_giv=fa11fa_giv
#so may look at bit strange
idnew<-matrix(NA,nrow=s,ncol=4)
site10idnew<-matrix(NA,nrow=s,ncol=4)
site11idnew<-matrix(NA,nrow=s,ncol=4)
idnew_giv<-matrix(NA,nrow=s,ncol=4)
site10idnew_giv<-matrix(NA,nrow=s,ncol=4)
site11idnew_giv<-matrix(NA,nrow=s,ncol=4)
var10<-matrix(NA,nrow=s,ncol=4)
var11<-matrix(NA,nrow=s,ncol=4)

#save variance component constraints for each of 2 models (ie. whether fixed boundary positive etc)
#has levels Levels: Fixed Positive Unconstrained Boundary# 1,2,3,4
idnew_const<-matrix(NA,nrow=s,ncol=4)
site10idnew_const<-matrix(NA,nrow=s,ncol=4)
site11idnew_const<-matrix(NA,nrow=s,ncol=4)
idnew_giv_const<-matrix(NA,nrow=s,ncol=4)
site10idnew_giv_const<-matrix(NA,nrow=s,ncol=4)
site11idnew_giv_const<-matrix(NA,nrow=s,ncol=4)
var10_const<-matrix(NA,nrow=s,ncol=4)
var11_const<-matrix(NA,nrow=s,ncol=4)

#convergance
conver<-matrix(NA,nrow=s,ncol=4)


#==========
#START LOOP
#==========

for (j in 1:s)
{#start loop
cat('iteration',j,'\n')

#================
#SET UP DATA
#================


ss<-c(unlist(vsamp[j]))
#sample genotypes
sline<-unlist(csamp_MET[-ss])
#number genotypes
ng<-length(sline)


#get only genotypes of fulldataall which correspond to sample genotype
ff<-is.element(fulldataall$lines,sline)


fulldata<-fulldataall[which(ff==T),c(1:11)]


M<-subset(fulldataall[which(ff==T),],!duplicated(lines))
M<-M[order(M$lines),]
mline<-as.character(M$lines)
row.names(M)<-mline
id.names.with.markers<-as.character(mline)

M<-data.matrix(M[,12:(dim(M)[2]-1)])

MMT<-M%*%t(M)
MMTinv<-solve(MMT)
MTMMTinv<-t(M)%*%MMTinv

fac<-as.character(fulldata$lines)
fulldata$IDnew<-factor(fac,levels=id.names.with.markers)

dimnames(MMTinv)<-list(id.names.with.markers,id.names.with.markers)
MMTinv.dinv<-data.frame(Column=as.vector(row(MMTinv)[!lower.tri(MMTinv)]),
Row=as.vector(col(MMTinv)[!lower.tri(MMTinv)]),
value=as.vector(MMTinv[!lower.tri(MMTinv)]))
attr(MMTinv.dinv,'rowNames')<-id.names.with.markers


#================
#FIT MODELS
#================


####
#Standard
####
#FIT MODEL
m3<-asreml(height~1+site,random=~at(site):rep+at(site,2):column+
giv(IDnew)+fa(site,1):giv(IDnew),
ginverse=list(IDnew=MMTinv.dinv),
rcov=~at(site):units,data=fulldata,na.method.X='omit',na.method.Y='omit',
workspace=4e8,maxit=50,start.values=T)

g5<-m3$gamma
#change value of psi to be zero
#GIV
g5[5,2]<-0
g5[5,3]<-"F"
g5[6,2]<-0
g5[6,3]<-"F"

m3<-asreml(height~1+site,random=~at(site):rep+at(site,2):column+
giv(IDnew)+fa(site,1):giv(IDnew),
ginverse=list(IDnew=MMTinv.dinv),
rcov=~at(site):units,data=fulldata,na.method.X='omit',na.method.Y='omit',
workspace=4e8,maxit=50,R.param=g5,G.param=g5)

m3<-update.asreml(m3,maxit=50)

#VARIANCE COMPONENTS
varc<-summary(m3,all=T)$varcomp

idnew_giv[j,3]<-varc[4,1]
site10idnew_giv[j,3]<-varc[7,1]
site11idnew_giv[j,3]<-varc[8,1]
var10[j,3]<-varc[9,1]
var11[j,3]<-varc[10,1]

idnew_giv_const[j,3]<-as.vector(varc[4,5])
site10idnew_giv_const[j,3]<-as.vector(varc[7,5])
site11idnew_giv_const[j,3]<-as.vector(varc[8,5])
var10_const[j,3]<-as.vector(varc[9,5])
var11_const[j,3]<-as.vector(varc[10,5])

conver[j,3]<-m3$last.message


##################
#GENOTYPIC EFFECTS
##################
bb<-summary(m3,all=T)$coef.rand
bb<- bb[grep('giv(IDnew)*',dimnames(bb)[[1]]),]


#MAIN EFFECT 
bb_m<-bb[1:ng,]
bb_m<-as.data.frame(bb_m)
dnbb_m<-dimnames(bb_m)[[1]]
aa<-nchar(dnbb_m)
bb_m$lines<-substring(dnbb_m,12,aa)


#INTERACTION FA
#FA MODEL TERMS FROM VARIANCE COMPONENTS
w1<-which(rownames(varc)=='fa(site, 1):giv(IDnew)!site.10.fa1')
w2<-which(rownames(varc)=='fa(site, 1):giv(IDnew)!site.11.fa1')
w<-c(w1,w2)
lam<-varc[w,1]

#F TERM 
bbc<- bb[grep('_Comp1',dimnames(bb)[[1]]),]
bbc<-as.data.frame(bbc)
names(bbc)[1]<-'f'
dnpp<-dimnames(bbc)[[1]]
aa<-nchar(dnpp)
bbc$lines<-substring(dnpp,30,aa)

#BLUPS (LAMBDA X F)
bblamf10<-lam[1]*bbc$f
bblamf11<-lam[2]*bbc$f


#PSI TERM
bbd10<- bb[grep('_10:giv(IDnew)*',dimnames(bb)[[1]]),1]
bbd11<- bb[grep('_11:giv(IDnew)*',dimnames(bb)[[1]]),1]

######combine all together in one data set##########

bblamfd10<-bblamf10+bbd10
bblamfd11<-bblamf11+bbd11

################
#MARKER EFFECTS
################
#convert genotype effects to marker effects

#MAIN
bbme_m<-MTMMTinv%*%matrix(bb_m$solution,nrow=ng,ncol=1)

#INTERACTION
bbme_lamfd10<-MTMMTinv%*%matrix(bblamfd10,nrow=ng,ncol=1)
bbme_lamfd11<-MTMMTinv%*%matrix(bblamfd11,nrow=ng,ncol=1)


rm(varc)

####
#Partitioned
####
#FIT MODEL
m1<-asreml(height~1+site,random=~at(site):rep+at(site,2):column+
giv(IDnew)+fa(site,1):giv(IDnew)+ide(IDnew)+fa(site,1):ide(IDnew),
ginverse=list(IDnew=MMTinv.dinv),
rcov=~at(site):units,data=fulldata,na.method.X='omit',na.method.Y='omit',
workspace=4e8,maxit=50,start.values=T)

g5<-m1$gamma
#change value of psi to be zero
#GIV
g5[5,2]<-0
g5[5,3]<-"F"
g5[6,2]<-0
g5[6,3]<-"F"

#GIV
g5[10,2]<-0
g5[10,3]<-"F"
g5[11,2]<-0
g5[11,3]<-"F"


g5[c(2:3,1),2]<-summary(m3,all=T)$varcomp[c(1:3),1]
g5[12:13,2]<-summary(m3,all=T)$varcomp[c(7:8),1]
g5[14:15,2]<-summary(m3,all=T)$varcomp[c(9:10),1]

m1<-asreml(height~1+site,random=~at(site):rep+at(site,2):column+
giv(IDnew)+fa(site,1):giv(IDnew)+ide(IDnew)+fa(site,1):ide(IDnew),
ginverse=list(IDnew=MMTinv.dinv),
rcov=~at(site):units,data=fulldata,na.method.X='omit',na.method.Y='omit',
workspace=4e8,maxit=50,R.param=g5,G.param=g5)

m1<-update.asreml(m1,maxit=50)

#VARIANCE COMPONENTS
varc<-summary(m1,all=T)$varcomp

idnew[j,1]<-varc[5,1]
site10idnew[j,1]<-varc[12,1]
site11idnew[j,1]<-varc[13,1]
idnew_giv[j,1]<-varc[4,1]
site10idnew_giv[j,1]<-varc[8,1]
site11idnew_giv[j,1]<-varc[9,1]
var10[j,1]<-varc[14,1]
var11[j,1]<-varc[15,1]

idnew_const[j,1]<-as.vector(varc[5,5])
site10idnew_const[j,1]<-as.vector(varc[12,5])
site11idnew_const[j,1]<-as.vector(varc[13,5])
idnew_giv_const[j,1]<-as.vector(varc[4,5])
site10idnew_giv_const[j,1]<-as.vector(varc[8,5])
site11idnew_giv_const[j,1]<-as.vector(varc[9,5])
var10_const[j,1]<-as.vector(varc[14,5])
var11_const[j,1]<-as.vector(varc[15,5])

conver[j,1]<-m1$last.message

##################
#GENOTYPIC EFFECTS
##################

#need to get the genotype effects out
tt<-summary(m1,all=T)$coef.rand
tt<- tt[grep('giv(IDnew)*',dimnames(tt)[[1]]),]

#MAIN EFFECT
tt_m<-tt[1:ng,]
tt_m<-as.data.frame(tt_m)
dntt_m<-dimnames(tt_m)[[1]]
aa<-nchar(dntt_m)
tt_m$lines<-substring(dntt_m,12,aa)


#INTERACTION FA
#FA MODEL TERMS FROM VARIANCE COMPONENTS
w1<-which(rownames(varc)=='fa(site, 1):giv(IDnew)!site.10.fa1')
w2<-which(rownames(varc)=='fa(site, 1):giv(IDnew)!site.11.fa1')
w<-c(w1,w2)
lam<-varc[w,1]

#F TERM 
ttc<- tt[grep('_Comp1',dimnames(tt)[[1]]),]
ttc<-as.data.frame(ttc)
names(ttc)[1]<-'f'
dnpp<-dimnames(ttc)[[1]]
aa<-nchar(dnpp)
ttc$lines<-substring(dnpp,30,aa)

#BLUPS (LAMBDA X F)
ttlamf10<-lam[1]*ttc$f
ttlamf11<-lam[2]*ttc$f


#PSI TERM
ttd10<- tt[grep('_10:giv(IDnew)*',dimnames(tt)[[1]]),1]
ttd11<- tt[grep('_11:giv(IDnew)*',dimnames(tt)[[1]]),1]


######combine all together in one data set##########

tt1<-ttlamf10+ttd10
tt2<-ttlamf11+ttd11

################
#MARKER EFFECTS
################
#convert genotype effects to marker effects

#MAIN
me_m<-MTMMTinv%*%matrix(tt_m$solution[1:ng],nrow=ng,ncol=1)


#INTERACTION
me_10<-MTMMTinv%*%matrix(tt1,nrow=ng,ncol=1)
me_11<-MTMMTinv%*%matrix(tt2,nrow=ng,ncol=1)


#================
#VALIDATION DATA
#================

#lines for validation
vline<-sort(unlist(csamp_MET[ss]))
sv<-match(vline,row.names(Mall))

Mval<-Mall[sv,]

#================
#GENETIC PREDICTIONS (for validation set)
#================

####
#Partioned
####
#MAIN
gpreds_m<-Mval%*%me_m

#INTERACTION
gpreds_10<-Mval%*%me_10
gpreds_11<-Mval%*%me_11

####
#Standard
####
#MAIN
bbgpreds_m<-Mval%*%bbme_m

#INTERACTION
bbgpreds_lamfd10<-Mval%*%bbme_lamfd10
bbgpreds_lamfd11<-Mval%*%bbme_lamfd11


#===============
#R SQUARE VALUES FROM
#===============
#SUBSET#

#traditional predicted values from joint model

cc1<-match(rownames(Mval),pp_fa$lines)
ppfa<-pp_fa[cc1,]

#traditional predicted values from 2010 and 2011 model
ee<-match(rownames(Mval),pp_diag$lines)
pp_1011<-pp_diag[ee,]


zz1<-match(rownames(Mval),pp_m$lines)
ppm<-pp_m[zz1,]

#FULL MODELS
##relates to m1

z5<-gpreds_m+gpreds_10
lm.1d<-lm((ppfa$main+ppfa$lamfd10)~z5)#5 fa
z6<-gpreds_m+gpreds_11
lm.1e<-lm((ppfa$main+ppfa$lamfd11)~z6)#6 fa

lm.1h<-lm(pp_1011$pp10~gpreds_m)#9
lm.1i<-lm(pp_1011$pp11~gpreds_m)#10


##
#relates to m3

z10<-bbgpreds_m+bbgpreds_lamfd10
lm.3d<-lm((ppfa$main+ppfa$lamfd10)~z10)#5 fa
z11<-bbgpreds_m+bbgpreds_lamfd11
lm.3e<-lm((ppfa$main+ppfa$lamfd11)~z11)#6 fa

lm.3h<-lm(pp_1011$pp10~bbgpreds_m)#9
lm.3i<-lm(pp_1011$pp11~bbgpreds_m)#10


##SAVE RSQUARE
rsquare1[j,5]<-summary(lm.1d)$r.squared
rsquare1[j,6]<-summary(lm.1e)$r.squared
rsquare1[j,9]<-summary(lm.1h)$r.squared
rsquare1[j,10]<-summary(lm.1i)$r.squared

rsquare3[j,5]<-summary(lm.3d)$r.squared
rsquare3[j,6]<-summary(lm.3e)$r.squared
rsquare3[j,9]<-summary(lm.3h)$r.squared
rsquare3[j,10]<-summary(lm.3i)$r.squared


#SAVE MSE
sigma1[j,5]<-summary(lm.1d)$sigma
sigma1[j,6]<-summary(lm.1e)$sigma
sigma1[j,9]<-summary(lm.1h)$sigma
sigma1[j,10]<-summary(lm.1i)$sigma

sigma3[j,5]<-summary(lm.3d)$sigma
sigma3[j,6]<-summary(lm.3e)$sigma
sigma3[j,9]<-summary(lm.3h)$sigma
sigma3[j,10]<-summary(lm.3i)$sigma


###==========
#CALCULATE GENETIC PREDICTIONS
###==========


#NOT REQUIRED FOR CV20 AND CV40
eval(parse(file="calculate genetic predictions-subset markers AT random FAM1.R"))

rm(ppm,Mval,ppfa,pp_1011)


}
    


#**********************
#RESULTS
#**********************
#d=comparison 7 
#e=comparison 8
#h=comparison 11
#i=comparison 12

#Table 6
#RSQUARE
#Partitioned
round(mean(rsquare1[,5]),3);round(sd(rsquare1[,5]),3)#d
round(mean(rsquare1[,6]),3);round(sd(rsquare1[,6]),3)#e
round(mean(rsquare1[,9]),3);round(sd(rsquare1[,9]),3)#h
round(mean(rsquare1[,10]),3);round(sd(rsquare1[,10]),3)#i

#Standard
round(mean(rsquare3[,5]),3);round(sd(rsquare3[,5]),3)#d
round(mean(rsquare3[,6]),3);round(sd(rsquare3[,6]),3)#e
round(mean(rsquare3[,9]),3);round(sd(rsquare3[,9]),3)#h
round(mean(rsquare3[,10]),3);round(sd(rsquare3[,10]),3)#i

#Table 7
#MSE
#Partitioned
round(mean(sigma1[,5]),2);round(sd(sigma1[,5]),2)#d
round(mean(sigma1[,6]),2);round(sd(sigma1[,6]),2)#e
round(mean(sigma1[,9]),2);round(sd(sigma1[,9]),2)#h
round(mean(sigma1[,10]),2);round(sd(sigma1[,10]),2)#i
#Standard
round(mean(sigma3[,5]),2);round(sd(sigma3[,5]),2)#d
round(mean(sigma3[,6]),2);round(sd(sigma3[,6]),2)#e
round(mean(sigma3[,9]),2);round(sd(sigma3[,9]),2)#h
round(mean(sigma3[,10]),2);round(sd(sigma3[,10]),2)#i


#**********************
#EXPORT DATA
#**********************
#NOT REQUIRED FOR CV20 AND CV40
#exported data used to create Figures 2 and 3


results.rs.lm.s.fa.1d<-results.rs.lm.s.1d
results.rs.lm.s.fa.1e<-results.rs.lm.s.1e
results.rs.lm.s.fa.1h<-results.rs.lm.s.1h
results.rs.lm.s.fa.1i<-results.rs.lm.s.1i

results.sig.lm.s.fa.1d<-results.sig.lm.s.1d
results.sig.lm.s.fa.1e<-results.sig.lm.s.1e
results.sig.lm.s.fa.1h<-results.sig.lm.s.1h
results.sig.lm.s.fa.1i<-results.sig.lm.s.1i

results.rs.lm.s.fa.3d<-results.rs.lm.s.3d
results.rs.lm.s.fa.3e<-results.rs.lm.s.3e
results.rs.lm.s.fa.3h<-results.rs.lm.s.3h
results.rs.lm.s.fa.3i<-results.rs.lm.s.3i

results.sig.lm.s.fa.3d<-results.sig.lm.s.3d
results.sig.lm.s.fa.3e<-results.sig.lm.s.3e
results.sig.lm.s.fa.3h<-results.sig.lm.s.3h
results.sig.lm.s.fa.3i<-results.sig.lm.s.3i


save(
results.rs.lm.s.fa.1d,results.rs.lm.s.fa.1e,
results.rs.lm.s.fa.1h,results.rs.lm.s.fa.1i,

results.sig.lm.s.fa.1d,results.sig.lm.s.fa.1e,
results.sig.lm.s.fa.1h,results.sig.lm.s.fa.1i,


results.rs.lm.s.fa.3d,results.rs.lm.s.fa.3e,
results.rs.lm.s.fa.3h,results.rs.lm.s.fa.3i,


results.sig.lm.s.fa.3d,results.sig.lm.s.fa.3e,
results.sig.lm.s.fa.3h,results.sig.lm.s.fa.3i,

 file="fa_mas_results.RData")
