# Supplementary material for: Genomic Selection in Multi-environment Crop Trials
Source: G3 (Bethesda). 2016 Mar 11;6(5):1313–26. doi: 10.1534/g3.116.027524 (PMC4856083; doi:10.1534/g3.116.027524)
Supplement: Supplemental Material [file supp_g3.116.027524_FileS12.zip]

Archive with 1 entries (1 files):
- calculate genetic predictions-subset markers AT random single site - 2010.R
