# Supplementary material for: Genomic Selection in Multi-environment Crop Trials
Source: G3 (Bethesda). 2016 Mar 11;6(5):1313–26. doi: 10.1534/g3.116.027524 (PMC4856083; doi:10.1534/g3.116.027524)
Supplement: Supplemental Material [file supp_g3.116.027524_FileS13.zip › calculate genetic predictions-subset markers AT random single site - 2011.R]

############
#TO PREDICT PERFORMANCE OF MODELS
#############

set.seed(72582)
cat('main',j,'\t')

#number of markers in subset
x<-c(10,50,100,150,200,250,300,350,400,450,500,550,600,650,700,800,900,1000,
1100,1200,1300,1400,1500,1600,1700,1800,1900,2000,
2200,2400,2600,2800,3000,3200,3400)

#different subsets of markers
z<-200


######
#LOOP
######

for(k in 1:length(x))
{#for k

ite<-paste('r',x[k],sep='')

msamp_tmp<-matrix(NA,nrow=z, ncol=x[k])

tmp.rs.lm.s.1<-rep(NA,z)
tmp.rs.lm.s.3<-rep(NA,z)

tmp.sig.lm.s.1<-rep(NA,z)
tmp.sig.lm.s.3<-rep(NA,z)


for( i in 1:z)
{

samp<-sample(1:dim(Mval)[2])[1:x[k]];samp
msamp_tmp[i,]<-samp


########################################
#GEBV based only on markers

gpreds_s<-Mval[,samp]%*%me_m[samp]

bbgpreds_s<-Mval[,samp]%*%bbme[samp]


## determine regression coefficient between marker bv and genotypic values
#Partitioned model
##relates to m1
lm.s.1<-lm(ppm$solution~gpreds_s)#1

#Standard model
##relates to m3
lm.s.3<-lm(ppm$solution~bbgpreds_s)#1

#####################################################
#save solution
tmp.rs.lm.s.1[i]<-summary(lm.s.1)$r.squared
tmp.rs.lm.s.3[i]<-summary(lm.s.3)$r.squared

tmp.sig.lm.s.1[i]<-summary(lm.s.1)$sigma
tmp.sig.lm.s.3[i]<-summary(lm.s.3)$sigma
}#for i

assign(paste('msamp',ite,sep='_'),msamp_tmp)
assign(paste(ite,'rs.lm.s.1',sep='.'),tmp.rs.lm.s.1)
assign(paste(ite,'rs.lm.s.3',sep='.'),tmp.rs.lm.s.3)
assign(paste(ite,'sig.lm.s.1',sep='.'),tmp.sig.lm.s.1)
assign(paste(ite,'sig.lm.s.3',sep='.'),tmp.sig.lm.s.3)

rm(msamp_tmp,tmp.rs.lm.s.1,tmp.rs.lm.s.3,tmp.sig.lm.s.1,tmp.sig.lm.s.3)
}#for k


#RSQUARED
#Partitioned model
rs.lm.s.1_mean<-rep(NA,length(x)+1)
rs.lm.s.1_min<-rep(NA,length(x)+1)
rs.lm.s.1_max<-rep(NA,length(x)+1)
rs.lm.s.1_median<-rep(NA,length(x)+1)
rs.lm.s.1_sd<-rep(NA,length(x)+1)

for(l in 1:length(x))
{
ite<-paste('r',x[l],sep='')
tmp<-get(paste(ite,'rs.lm.s.1',sep='.'))
rs.lm.s.1_mean[l]<-mean(tmp)
rs.lm.s.1_min[l]<-min(tmp)
rs.lm.s.1_max[l]<-mean(tmp)
rs.lm.s.1_median[l]<-median(tmp)
rs.lm.s.1_sd[l]<-sd(tmp)
}


rs.lm.s.1_mean[length(x)+1]<-summary(lm.1)$r.squared
rs.lm.s.1_min[length(x)+1]<-summary(lm.1)$r.squared
rs.lm.s.1_max[length(x)+1]<-summary(lm.1)$r.squared
rs.lm.s.1_median[length(x)+1]<-summary(lm.1)$r.squared
rs.lm.s.1_sd[length(x)+1]<-summary(lm.1)$r.squared

#Standard model
rs.lm.s.3_mean<-rep(NA,length(x)+1)
rs.lm.s.3_min<-rep(NA,length(x)+1)
rs.lm.s.3_max<-rep(NA,length(x)+1)
rs.lm.s.3_median<-rep(NA,length(x)+1)
rs.lm.s.3_sd<-rep(NA,length(x)+1)

for(l in 1:length(x))
{
ite<-paste('r',x[l],sep='')
tmp<-get(paste(ite,'rs.lm.s.3',sep='.'))
rs.lm.s.3_mean[l]<-mean(tmp)
rs.lm.s.3_min[l]<-min(tmp)
rs.lm.s.3_max[l]<-mean(tmp)
rs.lm.s.3_median[l]<-median(tmp)
rs.lm.s.3_sd[l]<-sd(tmp)
}


rs.lm.s.3_mean[length(x)+1]<-summary(lm.3)$r.squared
rs.lm.s.3_min[length(x)+1]<-summary(lm.3)$r.squared
rs.lm.s.3_max[length(x)+1]<-summary(lm.3)$r.squared
rs.lm.s.3_median[length(x)+1]<-summary(lm.3)$r.squared
rs.lm.s.3_sd[length(x)+1]<-summary(lm.3)$r.squared


#MSE
#Partitioned model
sig.lm.s.1_mean<-rep(NA,length(x)+1)
sig.lm.s.1_min<-rep(NA,length(x)+1)
sig.lm.s.1_max<-rep(NA,length(x)+1)
sig.lm.s.1_median<-rep(NA,length(x)+1)
sig.lm.s.1_sd<-rep(NA,length(x)+1)

for(l in 1:length(x))
{
ite<-paste('r',x[l],sep='')
tmp<-get(paste(ite,'sig.lm.s.1',sep='.'))
sig.lm.s.1_mean[l]<-mean(tmp)
sig.lm.s.1_min[l]<-min(tmp)
sig.lm.s.1_max[l]<-mean(tmp)
sig.lm.s.1_median[l]<-median(tmp)
sig.lm.s.1_sd[l]<-sd(tmp)
}

sig.lm.s.1_mean[length(x)+1]<-summary(lm.1)$sigma
sig.lm.s.1_min[length(x)+1]<-summary(lm.1)$sigma
sig.lm.s.1_max[length(x)+1]<-summary(lm.1)$sigma
sig.lm.s.1_median[length(x)+1]<-summary(lm.1)$sigma
sig.lm.s.1_sd[length(x)+1]<-summary(lm.1)$sigma

#Standard model
sig.lm.s.3_mean<-rep(NA,length(x)+1)
sig.lm.s.3_min<-rep(NA,length(x)+1)
sig.lm.s.3_max<-rep(NA,length(x)+1)
sig.lm.s.3_median<-rep(NA,length(x)+1)
sig.lm.s.3_sd<-rep(NA,length(x)+1)

for(l in 1:length(x))
{
ite<-paste('r',x[l],sep='')
tmp<-get(paste(ite,'sig.lm.s.3',sep='.'))
sig.lm.s.3_mean[l]<-mean(tmp)
sig.lm.s.3_min[l]<-min(tmp)
sig.lm.s.3_max[l]<-mean(tmp)
sig.lm.s.3_median[l]<-median(tmp)
sig.lm.s.3_sd[l]<-sd(tmp)
}


sig.lm.s.3_mean[length(x)+1]<-summary(lm.3)$sigma
sig.lm.s.3_min[length(x)+1]<-summary(lm.3)$sigma
sig.lm.s.3_max[length(x)+1]<-summary(lm.3)$sigma
sig.lm.s.3_median[length(x)+1]<-summary(lm.3)$sigma
sig.lm.s.3_sd[length(x)+1]<-summary(lm.3)$sigma
#########

results.rs.lm.s.1[j,1:36]<-rs.lm.s.1_mean
results.rs.lm.s.1[j,37:72]<-rs.lm.s.1_min
results.rs.lm.s.1[j,73:108]<-rs.lm.s.1_max
results.rs.lm.s.1[j,109:144]<-rs.lm.s.1_median
results.rs.lm.s.1[j,145:180]<-rs.lm.s.1_sd

results.rs.lm.s.3[j,1:36]<-rs.lm.s.3_mean
results.rs.lm.s.3[j,37:72]<-rs.lm.s.3_min
results.rs.lm.s.3[j,73:108]<-rs.lm.s.3_max
results.rs.lm.s.3[j,109:144]<-rs.lm.s.3_median
results.rs.lm.s.3[j,145:180]<-rs.lm.s.3_sd

###########

results.sig.lm.s.1[j,1:36]<-sig.lm.s.1_mean
results.sig.lm.s.1[j,37:72]<-sig.lm.s.1_min
results.sig.lm.s.1[j,73:108]<-sig.lm.s.1_max
results.sig.lm.s.1[j,109:144]<-sig.lm.s.1_median
results.sig.lm.s.1[j,145:180]<-sig.lm.s.1_sd

results.sig.lm.s.3[j,1:36]<-sig.lm.s.3_mean
results.sig.lm.s.3[j,37:72]<-sig.lm.s.3_min
results.sig.lm.s.3[j,73:108]<-sig.lm.s.3_max
results.sig.lm.s.3[j,109:144]<-sig.lm.s.3_median
results.sig.lm.s.3[j,145:180]<-sig.lm.s.3_sd
