# Supplementary material for: Genomic Selection in Multi-environment Crop Trials
Source: G3 (Bethesda). 2016 Mar 11;6(5):1313–26. doi: 10.1534/g3.116.027524 (PMC4856083; doi:10.1534/g3.116.027524)
Supplement: Supplemental Material [file supp_g3.116.027524_FileS16.zip › calculate genetic predictions-subset markers AT random CS+DIAG.R]

###########
#TO PREDICT PERFORMANCE OF MODELS
#############
#NOT REQUIRED FOR CV20 AND CV40

set.seed(515701)

cat('interaction',j,'\t')
z<-200

x<-c(10,50,100,150,200,250,300,350,400,450,500,550,600,650,700,800,900,1000,
1100,1200,1300,1400,1500,1600,1700,1800,1900,2000,
2200,2400,2600,2800,3000,3200,3400)


######
#LOOP
######

for(k in 1:length(x))
{#for k

ite<-paste('r',x[k],sep='')

msamp_tmp<-matrix(NA,nrow=z, ncol=x[k])

tmp.rs.lm.s.1b<-rep(NA,z)
tmp.rs.lm.s.1c<-rep(NA,z)
tmp.rs.lm.s.1h<-rep(NA,z)
tmp.rs.lm.s.1i<-rep(NA,z)

tmp.sig.lm.s.1b<-rep(NA,z)
tmp.sig.lm.s.1c<-rep(NA,z)
tmp.sig.lm.s.1h<-rep(NA,z)
tmp.sig.lm.s.1i<-rep(NA,z)

tmp.rs.lm.s.3b<-rep(NA,z)
tmp.rs.lm.s.3c<-rep(NA,z)
tmp.rs.lm.s.3h<-rep(NA,z)
tmp.rs.lm.s.3i<-rep(NA,z)

tmp.sig.lm.s.3b<-rep(NA,z)
tmp.sig.lm.s.3c<-rep(NA,z)
tmp.sig.lm.s.3h<-rep(NA,z)
tmp.sig.lm.s.3i<-rep(NA,z)


for( i in 1:z)
{

samp<-sample(1:dim(Mval)[2])[1:x[k]];samp
msamp_tmp[i,]<-samp


########################################
#GEBV based only on markers

####
# Partitioned
####
#MAIN
gpreds_s_m<-Mval[,samp]%*%me_m[samp]

#INTERACTION
gpreds_s_10<-Mval[,samp]%*%me_10[samp]
gpreds_s_11<-Mval[,samp]%*%me_11[samp]


####
#Standard
####
#MAIN
bbgpreds_s_m<-Mval[,samp]%*%bbme_m[samp]

#INTERACTION
bbgpreds_s_10<-Mval[,samp]%*%bbme_10[samp]
bbgpreds_s_11<-Mval[,samp]%*%bbme_11[samp]


##  determine regression coefficient between marker bv and genotypic values
#Partitioned model
##relates to m1
z5<-gpreds_s_m+gpreds_s_10
lm.s.1b<-lm((ppcs$main+ppcs$pp10)~z5)#3 cs
z6<-gpreds_s_m+gpreds_s_11
lm.s.1c<-lm((ppcs$main+ppcs$pp11)~z6)#4 cs

lm.s.1h<-lm(pp_1011$pp10~gpreds_s_m)#9
lm.s.1i<-lm(pp_1011$pp11~gpreds_s_m)#10


#Standard model
##relates to m3
z10<-bbgpreds_s_m+bbgpreds_s_10
lm.s.3b<-lm((ppcs$main+ppcs$pp10)~z10)#3 cs
z11<-bbgpreds_s_m+bbgpreds_s_11
lm.s.3c<-lm((ppcs$main+ppcs$pp11)~z11)#4 cs

lm.s.3h<-lm(pp_1011$pp10~bbgpreds_s_m)#9
lm.s.3i<-lm(pp_1011$pp11~bbgpreds_s_m)#10

rm(z5,z6,z10,z11)
#####################################################
#save solution
tmp.rs.lm.s.1b[i]<-summary(lm.s.1b)$r.squared
tmp.rs.lm.s.1c[i]<-summary(lm.s.1c)$r.squared
tmp.rs.lm.s.1h[i]<-summary(lm.s.1h)$r.squared
tmp.rs.lm.s.1i[i]<-summary(lm.s.1i)$r.squared

tmp.sig.lm.s.1b[i]<-summary(lm.s.1b)$sigma
tmp.sig.lm.s.1c[i]<-summary(lm.s.1c)$sigma
tmp.sig.lm.s.1h[i]<-summary(lm.s.1h)$sigma
tmp.sig.lm.s.1i[i]<-summary(lm.s.1i)$sigma

tmp.rs.lm.s.3b[i]<-summary(lm.s.3b)$r.squared
tmp.rs.lm.s.3c[i]<-summary(lm.s.3c)$r.squared
tmp.rs.lm.s.3h[i]<-summary(lm.s.3h)$r.squared
tmp.rs.lm.s.3i[i]<-summary(lm.s.3i)$r.squared

tmp.sig.lm.s.3b[i]<-summary(lm.s.3b)$sigma
tmp.sig.lm.s.3c[i]<-summary(lm.s.3c)$sigma
tmp.sig.lm.s.3h[i]<-summary(lm.s.3h)$sigma
tmp.sig.lm.s.3i[i]<-summary(lm.s.3i)$sigma


}#for i

assign(paste('msamp',ite,sep='_'),msamp_tmp)

assign(paste(ite,'rs.lm.s.1b',sep='.'),tmp.rs.lm.s.1b)
assign(paste(ite,'rs.lm.s.1c',sep='.'),tmp.rs.lm.s.1c)
assign(paste(ite,'rs.lm.s.1h',sep='.'),tmp.rs.lm.s.1h)
assign(paste(ite,'rs.lm.s.1i',sep='.'),tmp.rs.lm.s.1i)

assign(paste(ite,'sig.lm.s.1b',sep='.'),tmp.sig.lm.s.1b)
assign(paste(ite,'sig.lm.s.1c',sep='.'),tmp.sig.lm.s.1c)
assign(paste(ite,'sig.lm.s.1h',sep='.'),tmp.sig.lm.s.1h)
assign(paste(ite,'sig.lm.s.1i',sep='.'),tmp.sig.lm.s.1i)

assign(paste(ite,'rs.lm.s.3b',sep='.'),tmp.rs.lm.s.3b)
assign(paste(ite,'rs.lm.s.3c',sep='.'),tmp.rs.lm.s.3c)
assign(paste(ite,'rs.lm.s.3h',sep='.'),tmp.rs.lm.s.3h)
assign(paste(ite,'rs.lm.s.3i',sep='.'),tmp.rs.lm.s.3i)

assign(paste(ite,'sig.lm.s.3b',sep='.'),tmp.sig.lm.s.3b)
assign(paste(ite,'sig.lm.s.3c',sep='.'),tmp.sig.lm.s.3c)
assign(paste(ite,'sig.lm.s.3h',sep='.'),tmp.sig.lm.s.3h)
assign(paste(ite,'sig.lm.s.3i',sep='.'),tmp.sig.lm.s.3i)


rm(msamp_tmp,
tmp.rs.lm.s.1b,tmp.rs.lm.s.1c,tmp.rs.lm.s.1h,tmp.rs.lm.s.1i,

tmp.sig.lm.s.1b,tmp.sig.lm.s.1c,tmp.sig.lm.s.1h,tmp.sig.lm.s.1i,

tmp.rs.lm.s.3b,tmp.rs.lm.s.3c,tmp.rs.lm.s.3h,tmp.rs.lm.s.3i,

tmp.sig.lm.s.3b,tmp.sig.lm.s.3c,tmp.sig.lm.s.3h,tmp.sig.lm.s.3i)
}#for k


#RSQUARED
#Partitioned model
rs.lm.s.1b_mean<-rep(NA,length(x)+1)
rs.lm.s.1b_min<-rep(NA,length(x)+1)
rs.lm.s.1b_max<-rep(NA,length(x)+1)
rs.lm.s.1b_median<-rep(NA,length(x)+1)
rs.lm.s.1b_sd<-rep(NA,length(x)+1)

for(l in 1:length(x))
{
ite<-paste('r',x[l],sep='')
tmp<-get(paste(ite,'rs.lm.s.1b',sep='.'))
rs.lm.s.1b_mean[l]<-mean(tmp)
rs.lm.s.1b_min[l]<-min(tmp)
rs.lm.s.1b_max[l]<-mean(tmp)
rs.lm.s.1b_median[l]<-median(tmp)
rs.lm.s.1b_sd[l]<-sd(tmp)
}


rs.lm.s.1b_mean[length(x)+1]<-summary(lm.1b)$r.squared
rs.lm.s.1b_min[length(x)+1]<-summary(lm.1b)$r.squared
rs.lm.s.1b_max[length(x)+1]<-summary(lm.1b)$r.squared
rs.lm.s.1b_median[length(x)+1]<-summary(lm.1b)$r.squared
rs.lm.s.1b_sd[length(x)+1]<-summary(lm.1b)$r.squared


#Partitioned model
rs.lm.s.1c_mean<-rep(NA,length(x)+1)
rs.lm.s.1c_min<-rep(NA,length(x)+1)
rs.lm.s.1c_max<-rep(NA,length(x)+1)
rs.lm.s.1c_median<-rep(NA,length(x)+1)
rs.lm.s.1c_sd<-rep(NA,length(x)+1)

for(l in 1:length(x))
{
ite<-paste('r',x[l],sep='')
tmp<-get(paste(ite,'rs.lm.s.1c',sep='.'))
rs.lm.s.1c_mean[l]<-mean(tmp)
rs.lm.s.1c_min[l]<-min(tmp)
rs.lm.s.1c_max[l]<-mean(tmp)
rs.lm.s.1c_median[l]<-median(tmp)
rs.lm.s.1c_sd[l]<-sd(tmp)
}


rs.lm.s.1c_mean[length(x)+1]<-summary(lm.1c)$r.squared
rs.lm.s.1c_min[length(x)+1]<-summary(lm.1c)$r.squared
rs.lm.s.1c_max[length(x)+1]<-summary(lm.1c)$r.squared
rs.lm.s.1c_median[length(x)+1]<-summary(lm.1c)$r.squared
rs.lm.s.1c_sd[length(x)+1]<-summary(lm.1c)$r.squared


#Partitioned model
rs.lm.s.1h_mean<-rep(NA,length(x)+1)
rs.lm.s.1h_min<-rep(NA,length(x)+1)
rs.lm.s.1h_max<-rep(NA,length(x)+1)
rs.lm.s.1h_median<-rep(NA,length(x)+1)
rs.lm.s.1h_sd<-rep(NA,length(x)+1)

for(l in 1:length(x))
{
ite<-paste('r',x[l],sep='')
tmp<-get(paste(ite,'rs.lm.s.1h',sep='.'))
rs.lm.s.1h_mean[l]<-mean(tmp)
rs.lm.s.1h_min[l]<-min(tmp)
rs.lm.s.1h_max[l]<-mean(tmp)
rs.lm.s.1h_median[l]<-median(tmp)
rs.lm.s.1h_sd[l]<-sd(tmp)
}


rs.lm.s.1h_mean[length(x)+1]<-summary(lm.1h)$r.squared
rs.lm.s.1h_min[length(x)+1]<-summary(lm.1h)$r.squared
rs.lm.s.1h_max[length(x)+1]<-summary(lm.1h)$r.squared
rs.lm.s.1h_median[length(x)+1]<-summary(lm.1h)$r.squared
rs.lm.s.1h_sd[length(x)+1]<-summary(lm.1h)$r.squared


#Partitioned model
rs.lm.s.1i_mean<-rep(NA,length(x)+1)
rs.lm.s.1i_min<-rep(NA,length(x)+1)
rs.lm.s.1i_max<-rep(NA,length(x)+1)
rs.lm.s.1i_median<-rep(NA,length(x)+1)
rs.lm.s.1i_sd<-rep(NA,length(x)+1)

for(l in 1:length(x))
{
ite<-paste('r',x[l],sep='')
tmp<-get(paste(ite,'rs.lm.s.1i',sep='.'))
rs.lm.s.1i_mean[l]<-mean(tmp)
rs.lm.s.1i_min[l]<-min(tmp)
rs.lm.s.1i_max[l]<-mean(tmp)
rs.lm.s.1i_median[l]<-median(tmp)
rs.lm.s.1i_sd[l]<-sd(tmp)
}


rs.lm.s.1i_mean[length(x)+1]<-summary(lm.1i)$r.squared
rs.lm.s.1i_min[length(x)+1]<-summary(lm.1i)$r.squared
rs.lm.s.1i_max[length(x)+1]<-summary(lm.1i)$r.squared
rs.lm.s.1i_median[length(x)+1]<-summary(lm.1i)$r.squared
rs.lm.s.1i_sd[length(x)+1]<-summary(lm.1i)$r.squared


#Standard model
rs.lm.s.3b_mean<-rep(NA,length(x)+1)
rs.lm.s.3b_min<-rep(NA,length(x)+1)
rs.lm.s.3b_max<-rep(NA,length(x)+1)
rs.lm.s.3b_median<-rep(NA,length(x)+1)
rs.lm.s.3b_sd<-rep(NA,length(x)+1)

for(l in 1:length(x))
{
ite<-paste('r',x[l],sep='')
tmp<-get(paste(ite,'rs.lm.s.3b',sep='.'))
rs.lm.s.3b_mean[l]<-mean(tmp)
rs.lm.s.3b_min[l]<-min(tmp)
rs.lm.s.3b_max[l]<-mean(tmp)
rs.lm.s.3b_median[l]<-median(tmp)
rs.lm.s.3b_sd[l]<-sd(tmp)
}


rs.lm.s.3b_mean[length(x)+1]<-summary(lm.3b)$r.squared
rs.lm.s.3b_min[length(x)+1]<-summary(lm.3b)$r.squared
rs.lm.s.3b_max[length(x)+1]<-summary(lm.3b)$r.squared
rs.lm.s.3b_median[length(x)+1]<-summary(lm.3b)$r.squared
rs.lm.s.3b_sd[length(x)+1]<-summary(lm.3b)$r.squared


#Standard model
rs.lm.s.3c_mean<-rep(NA,length(x)+1)
rs.lm.s.3c_min<-rep(NA,length(x)+1)
rs.lm.s.3c_max<-rep(NA,length(x)+1)
rs.lm.s.3c_median<-rep(NA,length(x)+1)
rs.lm.s.3c_sd<-rep(NA,length(x)+1)

for(l in 1:length(x))
{
ite<-paste('r',x[l],sep='')
tmp<-get(paste(ite,'rs.lm.s.3c',sep='.'))
rs.lm.s.3c_mean[l]<-mean(tmp)
rs.lm.s.3c_min[l]<-min(tmp)
rs.lm.s.3c_max[l]<-mean(tmp)
rs.lm.s.3c_median[l]<-median(tmp)
rs.lm.s.3c_sd[l]<-sd(tmp)
}


rs.lm.s.3c_mean[length(x)+1]<-summary(lm.3c)$r.squared
rs.lm.s.3c_min[length(x)+1]<-summary(lm.3c)$r.squared
rs.lm.s.3c_max[length(x)+1]<-summary(lm.3c)$r.squared
rs.lm.s.3c_median[length(x)+1]<-summary(lm.3c)$r.squared
rs.lm.s.3c_sd[length(x)+1]<-summary(lm.3c)$r.squared


#Standard model
rs.lm.s.3h_mean<-rep(NA,length(x)+1)
rs.lm.s.3h_min<-rep(NA,length(x)+1)
rs.lm.s.3h_max<-rep(NA,length(x)+1)
rs.lm.s.3h_median<-rep(NA,length(x)+1)
rs.lm.s.3h_sd<-rep(NA,length(x)+1)

for(l in 1:length(x))
{
ite<-paste('r',x[l],sep='')
tmp<-get(paste(ite,'rs.lm.s.3h',sep='.'))
rs.lm.s.3h_mean[l]<-mean(tmp)
rs.lm.s.3h_min[l]<-min(tmp)
rs.lm.s.3h_max[l]<-mean(tmp)
rs.lm.s.3h_median[l]<-median(tmp)
rs.lm.s.3h_sd[l]<-sd(tmp)
}


rs.lm.s.3h_mean[length(x)+1]<-summary(lm.3h)$r.squared
rs.lm.s.3h_min[length(x)+1]<-summary(lm.3h)$r.squared
rs.lm.s.3h_max[length(x)+1]<-summary(lm.3h)$r.squared
rs.lm.s.3h_median[length(x)+1]<-summary(lm.3h)$r.squared
rs.lm.s.3h_sd[length(x)+1]<-summary(lm.3h)$r.squared


#Standard model
rs.lm.s.3i_mean<-rep(NA,length(x)+1)
rs.lm.s.3i_min<-rep(NA,length(x)+1)
rs.lm.s.3i_max<-rep(NA,length(x)+1)
rs.lm.s.3i_median<-rep(NA,length(x)+1)
rs.lm.s.3i_sd<-rep(NA,length(x)+1)

for(l in 1:length(x))
{
ite<-paste('r',x[l],sep='')
tmp<-get(paste(ite,'rs.lm.s.3i',sep='.'))
rs.lm.s.3i_mean[l]<-mean(tmp)
rs.lm.s.3i_min[l]<-min(tmp)
rs.lm.s.3i_max[l]<-mean(tmp)
rs.lm.s.3i_median[l]<-median(tmp)
rs.lm.s.3i_sd[l]<-sd(tmp)
}


rs.lm.s.3i_mean[length(x)+1]<-summary(lm.3i)$r.squared
rs.lm.s.3i_min[length(x)+1]<-summary(lm.3i)$r.squared
rs.lm.s.3i_max[length(x)+1]<-summary(lm.3i)$r.squared
rs.lm.s.3i_median[length(x)+1]<-summary(lm.3i)$r.squared
rs.lm.s.3i_sd[length(x)+1]<-summary(lm.3i)$r.squared

#MSE

#Partitioned model
sig.lm.s.1b_mean<-rep(NA,length(x)+1)
sig.lm.s.1b_min<-rep(NA,length(x)+1)
sig.lm.s.1b_max<-rep(NA,length(x)+1)
sig.lm.s.1b_median<-rep(NA,length(x)+1)
sig.lm.s.1b_sd<-rep(NA,length(x)+1)

for(l in 1:length(x))
{
ite<-paste('r',x[l],sep='')
tmp<-get(paste(ite,'sig.lm.s.1b',sep='.'))
sig.lm.s.1b_mean[l]<-mean(tmp)
sig.lm.s.1b_min[l]<-min(tmp)
sig.lm.s.1b_max[l]<-mean(tmp)
sig.lm.s.1b_median[l]<-median(tmp)
sig.lm.s.1b_sd[l]<-sd(tmp)
}

sig.lm.s.1b_mean[length(x)+1]<-summary(lm.1b)$sigma
sig.lm.s.1b_min[length(x)+1]<-summary(lm.1b)$sigma
sig.lm.s.1b_max[length(x)+1]<-summary(lm.1b)$sigma
sig.lm.s.1b_median[length(x)+1]<-summary(lm.1b)$sigma
sig.lm.s.1b_sd[length(x)+1]<-summary(lm.1b)$sigma


#Partitioned model
sig.lm.s.1c_mean<-rep(NA,length(x)+1)
sig.lm.s.1c_min<-rep(NA,length(x)+1)
sig.lm.s.1c_max<-rep(NA,length(x)+1)
sig.lm.s.1c_median<-rep(NA,length(x)+1)
sig.lm.s.1c_sd<-rep(NA,length(x)+1)

for(l in 1:length(x))
{
ite<-paste('r',x[l],sep='')
tmp<-get(paste(ite,'sig.lm.s.1c',sep='.'))
sig.lm.s.1c_mean[l]<-mean(tmp)
sig.lm.s.1c_min[l]<-min(tmp)
sig.lm.s.1c_max[l]<-mean(tmp)
sig.lm.s.1c_median[l]<-median(tmp)
sig.lm.s.1c_sd[l]<-sd(tmp)
}

sig.lm.s.1c_mean[length(x)+1]<-summary(lm.1c)$sigma
sig.lm.s.1c_min[length(x)+1]<-summary(lm.1c)$sigma
sig.lm.s.1c_max[length(x)+1]<-summary(lm.1c)$sigma
sig.lm.s.1c_median[length(x)+1]<-summary(lm.1c)$sigma
sig.lm.s.1c_sd[length(x)+1]<-summary(lm.1c)$sigma


#Partitioned model
sig.lm.s.1h_mean<-rep(NA,length(x)+1)
sig.lm.s.1h_min<-rep(NA,length(x)+1)
sig.lm.s.1h_max<-rep(NA,length(x)+1)
sig.lm.s.1h_median<-rep(NA,length(x)+1)
sig.lm.s.1h_sd<-rep(NA,length(x)+1)

for(l in 1:length(x))
{
ite<-paste('r',x[l],sep='')
tmp<-get(paste(ite,'sig.lm.s.1h',sep='.'))
sig.lm.s.1h_mean[l]<-mean(tmp)
sig.lm.s.1h_min[l]<-min(tmp)
sig.lm.s.1h_max[l]<-mean(tmp)
sig.lm.s.1h_median[l]<-median(tmp)
sig.lm.s.1h_sd[l]<-sd(tmp)
}

sig.lm.s.1h_mean[length(x)+1]<-summary(lm.1h)$sigma
sig.lm.s.1h_min[length(x)+1]<-summary(lm.1h)$sigma
sig.lm.s.1h_max[length(x)+1]<-summary(lm.1h)$sigma
sig.lm.s.1h_median[length(x)+1]<-summary(lm.1h)$sigma
sig.lm.s.1h_sd[length(x)+1]<-summary(lm.1h)$sigma


#Partitioned model
sig.lm.s.1i_mean<-rep(NA,length(x)+1)
sig.lm.s.1i_min<-rep(NA,length(x)+1)
sig.lm.s.1i_max<-rep(NA,length(x)+1)
sig.lm.s.1i_median<-rep(NA,length(x)+1)
sig.lm.s.1i_sd<-rep(NA,length(x)+1)

for(l in 1:length(x))
{
ite<-paste('r',x[l],sep='')
tmp<-get(paste(ite,'sig.lm.s.1i',sep='.'))
sig.lm.s.1i_mean[l]<-mean(tmp)
sig.lm.s.1i_min[l]<-min(tmp)
sig.lm.s.1i_max[l]<-mean(tmp)
sig.lm.s.1i_median[l]<-median(tmp)
sig.lm.s.1i_sd[l]<-sd(tmp)
}

sig.lm.s.1i_mean[length(x)+1]<-summary(lm.1i)$sigma
sig.lm.s.1i_min[length(x)+1]<-summary(lm.1i)$sigma
sig.lm.s.1i_max[length(x)+1]<-summary(lm.1i)$sigma
sig.lm.s.1i_median[length(x)+1]<-summary(lm.1i)$sigma
sig.lm.s.1i_sd[length(x)+1]<-summary(lm.1i)$sigma


#Standard model
sig.lm.s.3b_mean<-rep(NA,length(x)+1)
sig.lm.s.3b_min<-rep(NA,length(x)+1)
sig.lm.s.3b_max<-rep(NA,length(x)+1)
sig.lm.s.3b_median<-rep(NA,length(x)+1)
sig.lm.s.3b_sd<-rep(NA,length(x)+1)

for(l in 1:length(x))
{
ite<-paste('r',x[l],sep='')
tmp<-get(paste(ite,'sig.lm.s.3b',sep='.'))
sig.lm.s.3b_mean[l]<-mean(tmp)
sig.lm.s.3b_min[l]<-min(tmp)
sig.lm.s.3b_max[l]<-mean(tmp)
sig.lm.s.3b_median[l]<-median(tmp)
sig.lm.s.3b_sd[l]<-sd(tmp)
}


sig.lm.s.3b_mean[length(x)+1]<-summary(lm.3b)$sigma
sig.lm.s.3b_min[length(x)+1]<-summary(lm.3b)$sigma
sig.lm.s.3b_max[length(x)+1]<-summary(lm.3b)$sigma
sig.lm.s.3b_median[length(x)+1]<-summary(lm.3b)$sigma
sig.lm.s.3b_sd[length(x)+1]<-summary(lm.3b)$sigma


#Standard model
sig.lm.s.3c_mean<-rep(NA,length(x)+1)
sig.lm.s.3c_min<-rep(NA,length(x)+1)
sig.lm.s.3c_max<-rep(NA,length(x)+1)
sig.lm.s.3c_median<-rep(NA,length(x)+1)
sig.lm.s.3c_sd<-rep(NA,length(x)+1)

for(l in 1:length(x))
{
ite<-paste('r',x[l],sep='')
tmp<-get(paste(ite,'sig.lm.s.3c',sep='.'))
sig.lm.s.3c_mean[l]<-mean(tmp)
sig.lm.s.3c_min[l]<-min(tmp)
sig.lm.s.3c_max[l]<-mean(tmp)
sig.lm.s.3c_median[l]<-median(tmp)
sig.lm.s.3c_sd[l]<-sd(tmp)
}


sig.lm.s.3c_mean[length(x)+1]<-summary(lm.3c)$sigma
sig.lm.s.3c_min[length(x)+1]<-summary(lm.3c)$sigma
sig.lm.s.3c_max[length(x)+1]<-summary(lm.3c)$sigma
sig.lm.s.3c_median[length(x)+1]<-summary(lm.3c)$sigma
sig.lm.s.3c_sd[length(x)+1]<-summary(lm.3c)$sigma


#Standard model
sig.lm.s.3h_mean<-rep(NA,length(x)+1)
sig.lm.s.3h_min<-rep(NA,length(x)+1)
sig.lm.s.3h_max<-rep(NA,length(x)+1)
sig.lm.s.3h_median<-rep(NA,length(x)+1)
sig.lm.s.3h_sd<-rep(NA,length(x)+1)

for(l in 1:length(x))
{
ite<-paste('r',x[l],sep='')
tmp<-get(paste(ite,'sig.lm.s.3h',sep='.'))
sig.lm.s.3h_mean[l]<-mean(tmp)
sig.lm.s.3h_min[l]<-min(tmp)
sig.lm.s.3h_max[l]<-mean(tmp)
sig.lm.s.3h_median[l]<-median(tmp)
sig.lm.s.3h_sd[l]<-sd(tmp)
}


sig.lm.s.3h_mean[length(x)+1]<-summary(lm.3h)$sigma
sig.lm.s.3h_min[length(x)+1]<-summary(lm.3h)$sigma
sig.lm.s.3h_max[length(x)+1]<-summary(lm.3h)$sigma
sig.lm.s.3h_median[length(x)+1]<-summary(lm.3h)$sigma
sig.lm.s.3h_sd[length(x)+1]<-summary(lm.3h)$sigma

#Standard model
sig.lm.s.3i_mean<-rep(NA,length(x)+1)
sig.lm.s.3i_min<-rep(NA,length(x)+1)
sig.lm.s.3i_max<-rep(NA,length(x)+1)
sig.lm.s.3i_median<-rep(NA,length(x)+1)
sig.lm.s.3i_sd<-rep(NA,length(x)+1)

for(l in 1:length(x))
{
ite<-paste('r',x[l],sep='')
tmp<-get(paste(ite,'sig.lm.s.3i',sep='.'))
sig.lm.s.3i_mean[l]<-mean(tmp)
sig.lm.s.3i_min[l]<-min(tmp)
sig.lm.s.3i_max[l]<-mean(tmp)
sig.lm.s.3i_median[l]<-median(tmp)
sig.lm.s.3i_sd[l]<-sd(tmp)
}


sig.lm.s.3i_mean[length(x)+1]<-summary(lm.3i)$sigma
sig.lm.s.3i_min[length(x)+1]<-summary(lm.3i)$sigma
sig.lm.s.3i_max[length(x)+1]<-summary(lm.3i)$sigma
sig.lm.s.3i_median[length(x)+1]<-summary(lm.3i)$sigma
sig.lm.s.3i_sd[length(x)+1]<-summary(lm.3i)$sigma

##
results.rs.lm.s.1b[j,1:36]<-rs.lm.s.1b_mean
results.rs.lm.s.1b[j,37:72]<-rs.lm.s.1b_min
results.rs.lm.s.1b[j,73:108]<-rs.lm.s.1b_max
results.rs.lm.s.1b[j,109:144]<-rs.lm.s.1b_median
results.rs.lm.s.1b[j,145:180]<-rs.lm.s.1b_sd

results.rs.lm.s.1c[j,1:36]<-rs.lm.s.1c_mean
results.rs.lm.s.1c[j,37:72]<-rs.lm.s.1c_min
results.rs.lm.s.1c[j,73:108]<-rs.lm.s.1c_max
results.rs.lm.s.1c[j,109:144]<-rs.lm.s.1c_median
results.rs.lm.s.1c[j,145:180]<-rs.lm.s.1c_sd

results.rs.lm.s.1h[j,1:36]<-rs.lm.s.1h_mean
results.rs.lm.s.1h[j,37:72]<-rs.lm.s.1h_min
results.rs.lm.s.1h[j,73:108]<-rs.lm.s.1h_max
results.rs.lm.s.1h[j,109:144]<-rs.lm.s.1h_median
results.rs.lm.s.1h[j,145:180]<-rs.lm.s.1h_sd

results.rs.lm.s.1i[j,1:36]<-rs.lm.s.1i_mean
results.rs.lm.s.1i[j,37:72]<-rs.lm.s.1i_min
results.rs.lm.s.1i[j,73:108]<-rs.lm.s.1i_max
results.rs.lm.s.1i[j,109:144]<-rs.lm.s.1i_median
results.rs.lm.s.1i[j,145:180]<-rs.lm.s.1i_sd

results.rs.lm.s.3b[j,1:36]<-rs.lm.s.3b_mean
results.rs.lm.s.3b[j,37:72]<-rs.lm.s.3b_min
results.rs.lm.s.3b[j,73:108]<-rs.lm.s.3b_max
results.rs.lm.s.3b[j,109:144]<-rs.lm.s.3b_median
results.rs.lm.s.3b[j,145:180]<-rs.lm.s.3b_sd

results.rs.lm.s.3c[j,1:36]<-rs.lm.s.3c_mean
results.rs.lm.s.3c[j,37:72]<-rs.lm.s.3c_min
results.rs.lm.s.3c[j,73:108]<-rs.lm.s.3c_max
results.rs.lm.s.3c[j,109:144]<-rs.lm.s.3c_median
results.rs.lm.s.3c[j,145:180]<-rs.lm.s.3c_sd

results.rs.lm.s.3h[j,1:36]<-rs.lm.s.3h_mean
results.rs.lm.s.3h[j,37:72]<-rs.lm.s.3h_min
results.rs.lm.s.3h[j,73:108]<-rs.lm.s.3h_max
results.rs.lm.s.3h[j,109:144]<-rs.lm.s.3h_median
results.rs.lm.s.3h[j,145:180]<-rs.lm.s.3h_sd

results.rs.lm.s.3i[j,1:36]<-rs.lm.s.3i_mean
results.rs.lm.s.3i[j,37:72]<-rs.lm.s.3i_min
results.rs.lm.s.3i[j,73:108]<-rs.lm.s.3i_max
results.rs.lm.s.3i[j,109:144]<-rs.lm.s.3i_median
results.rs.lm.s.3i[j,145:180]<-rs.lm.s.3i_sd

##
###########

results.sig.lm.s.1b[j,1:36]<-sig.lm.s.1b_mean
results.sig.lm.s.1b[j,37:72]<-sig.lm.s.1b_min
results.sig.lm.s.1b[j,73:108]<-sig.lm.s.1b_max
results.sig.lm.s.1b[j,109:144]<-sig.lm.s.1b_median
results.sig.lm.s.1b[j,145:180]<-sig.lm.s.1b_sd

results.sig.lm.s.1c[j,1:36]<-sig.lm.s.1c_mean
results.sig.lm.s.1c[j,37:72]<-sig.lm.s.1c_min
results.sig.lm.s.1c[j,73:108]<-sig.lm.s.1c_max
results.sig.lm.s.1c[j,109:144]<-sig.lm.s.1c_median
results.sig.lm.s.1c[j,145:180]<-sig.lm.s.1c_sd

results.sig.lm.s.1h[j,1:36]<-sig.lm.s.1h_mean
results.sig.lm.s.1h[j,37:72]<-sig.lm.s.1h_min
results.sig.lm.s.1h[j,73:108]<-sig.lm.s.1h_max
results.sig.lm.s.1h[j,109:144]<-sig.lm.s.1h_median
results.sig.lm.s.1h[j,145:180]<-sig.lm.s.1h_sd

results.sig.lm.s.1i[j,1:36]<-sig.lm.s.1i_mean
results.sig.lm.s.1i[j,37:72]<-sig.lm.s.1i_min
results.sig.lm.s.1i[j,73:108]<-sig.lm.s.1i_max
results.sig.lm.s.1i[j,109:144]<-sig.lm.s.1i_median
results.sig.lm.s.1i[j,145:180]<-sig.lm.s.1i_sd

#


results.sig.lm.s.3b[j,1:36]<-sig.lm.s.3b_mean
results.sig.lm.s.3b[j,37:72]<-sig.lm.s.3b_min
results.sig.lm.s.3b[j,73:108]<-sig.lm.s.3b_max
results.sig.lm.s.3b[j,109:144]<-sig.lm.s.3b_median
results.sig.lm.s.3b[j,145:180]<-sig.lm.s.3b_sd

results.sig.lm.s.3c[j,1:36]<-sig.lm.s.3c_mean
results.sig.lm.s.3c[j,37:72]<-sig.lm.s.3c_min
results.sig.lm.s.3c[j,73:108]<-sig.lm.s.3c_max
results.sig.lm.s.3c[j,109:144]<-sig.lm.s.3c_median
results.sig.lm.s.3c[j,145:180]<-sig.lm.s.3c_sd

results.sig.lm.s.3h[j,1:36]<-sig.lm.s.3h_mean
results.sig.lm.s.3h[j,37:72]<-sig.lm.s.3h_min
results.sig.lm.s.3h[j,73:108]<-sig.lm.s.3h_max
results.sig.lm.s.3h[j,109:144]<-sig.lm.s.3h_median
results.sig.lm.s.3h[j,145:180]<-sig.lm.s.3h_sd

results.sig.lm.s.3i[j,1:36]<-sig.lm.s.3i_mean
results.sig.lm.s.3i[j,37:72]<-sig.lm.s.3i_min
results.sig.lm.s.3i[j,73:108]<-sig.lm.s.3i_max
results.sig.lm.s.3i[j,109:144]<-sig.lm.s.3i_median
results.sig.lm.s.3i[j,145:180]<-sig.lm.s.3i_sd
