# Supplementary material for: Genomic Selection in Multi-environment Crop Trials
Source: G3 (Bethesda). 2016 Mar 11;6(5):1313–26. doi: 10.1534/g3.116.027524 (PMC4856083; doi:10.1534/g3.116.027524)
Supplement: Supplemental Material [file supp_g3.116.027524_FileS18.zip › Figures 2 and 3.R]

#import mas results for plots
load('../CV10/met model -CS +DIAG/csdiag_mas_results.RData')
load('../CV10/met model -FAM1/fa_mas_results.RData')
load('../CV10/single site - 2010/ss2010_mas_results.RData')
load('../CV10/single site - 2011/ss2011_mas_results.RData')
load('../CV10/single site - T10P11/t10p11_mas_results.RData')
load('../CV10/single site - T11P10/t11p10_mas_results.RData')
ls()


#PLOTS 
tc<-c(10,50,100,150,200,250,300,350,400,450,500,550,600,650,700,
800,900,1000,1100,1200,1300,1400,1500,1600,1700,1800,1900,2000,
2200,2400,2600,2800,3000,3200,3400,3490)


#============
#ALL FIGURE 2 AND 3 IN PAPER
#============

#============
#MET main vs total+single
#============
#2010
y1<-apply(results.rs.lm.s.csdiag.1b[1:10,1:36],2,mean) #MET part total 2010
y2<-apply(results.rs.lm.s.csdiag.3b[1:10,1:36],2,mean) #MET std total 2010
y3<-apply(results.rs.lm.s.csdiag.1h[1:10,1:36],2,mean) #MET part main 2010
y4<-apply(results.rs.lm.s.csdiag.3h[1:10,1:36],2,mean) #MET std main 2010
y5<-apply(results.rs.lm.s.ss2010.1[1:10,1:36],2,mean) #SS part 2010
y6<-apply(results.rs.lm.s.ss2010.3[1:10,1:36],2,mean) #SS std 2010
y7<-apply(results.rs.lm.s.t11p10.1[1:10,1:36],2,mean) #SS part predict 2010 using gebv 2011
y8<-apply(results.rs.lm.s.t11p10.3[1:10,1:36],2,mean) #SS std predict 2010 using gebv 2011


mmm<-max(y1,y2,y3,y4,y5,y6,y7,y8)
hl<-max(y6)

#pdf('r2main.pdf')


plot(y1~tc,type='l',col='deepskyblue2',ylab='Regression  Squared',
xlab='Subset of random markers',ylim=c(0,mmm),lty=4,lwd=2)#MET part total 2010
points(tc,y2,type='l',col='firebrick3',lty=4,lwd=2) #MET std total 2010
points(tc,y3,type='l',col='deeppink1',lwd=2)#MET part main 2010
points(tc,y4,type='l',col='blueviolet',lwd=2)#MET std main 2010
points(tc,y5,type='l',col='gold',lwd=2)#SS part 2010
points(tc,y6,type='l',col='darkseagreen',lwd=2)#SS std 2010
points(tc,y7,type='l',col='dodgerblue4',lwd=2)#SS part predict 2010 using gebv 2011
points(tc,y8,type='l',col='black',lwd=2)#SS std predict 2010 using gebv 2011

abline(h=hl,col='darkseagreen')

#locator(1)#click on graph to find appropriate coordinates for legend
legend(2480,0.160,c("MET part tot C5 ", "MET  std tot C5","MET part main C9","MET std main C9",
"STY part same C1","STY  std same C1","STY part opp C2","STY  std opp C2"), 
col= c('deepskyblue2','firebrick3','deeppink1','blueviolet','gold','darkseagreen','dodgerblue4','black'), 
lty = c(4,4,1,1,1,1,1,1),lwd=2)
#dev.off()


#2011

y1<-apply(results.rs.lm.s.csdiag.1c[1:10,1:36],2,mean) #MET part total 2011
y2<-apply(results.rs.lm.s.csdiag.3c[1:10,1:36],2,mean) #MET std total 2011
y3<-apply(results.rs.lm.s.csdiag.1i[1:10,1:36],2,mean) #MET part main 2011
y4<-apply(results.rs.lm.s.csdiag.3i[1:10,1:36],2,mean) #MET std main 2011
y5<-apply(results.rs.lm.s.ss2011.1[1:10,1:36],2,mean) #SS part 2011
y6<-apply(results.rs.lm.s.ss2011.3[1:10,1:36],2,mean) #SS std 2011
y7<-apply(results.rs.lm.s.t10p11.1[1:10,1:36],2,mean) #SS part predict 2011 using gebv 2010
y8<-apply(results.rs.lm.s.t10p11.3[1:10,1:36],2,mean) #SS std predict 2011 using gebv 2010


mmm<-max(y1,y2,y3,y4,y5,y6,y7,y8)
hl<-max(y6)


#pdf('r2main.pdf')
plot(y1~tc,type='l',col='deepskyblue2',ylab='Regression  Squared',
xlab='Subset of random markers',ylim=c(0,mmm),lty=4,lwd=2)#MET part total 2010
points(tc,y2,type='l',col='firebrick3',lty=4,lwd=2) #MET std total 2010
points(tc,y3,type='l',col='deeppink1',lwd=2)#MET part main 2010
points(tc,y4,type='l',col='blueviolet',lwd=2)#MET std main 2010
points(tc,y5,type='l',col='gold',lwd=2)#SS part 2010
points(tc,y6,type='l',col='darkseagreen',lwd=2)#SS std 2010
points(tc,y7,type='l',col='dodgerblue4',lwd=2)#SS part predict 2010 using gebv 2011
points(tc,y8,type='l',col='black',lwd=2)#SS std predict 2010 using gebv 2011

#locator(1)#click on graph to find appropriate coordinates for legend
legend(2450,0.160,c("MET part tot C6 ", "MET  std tot C6","MET part main C10","MET std main C10",
"STY part same C3","STY  std same C3","STY part opp C4","STY  std opp C4"), 
col= c('deepskyblue2','firebrick3','deeppink1','blueviolet','gold','darkseagreen','dodgerblue4','black'), 
lty = c(4,4,1,1,1,1,1,1),lwd=2)


abline(h=hl,col='darkseagreen')
#dev.off()
