# Supplementary material for: Genomic Selection in Multi-environment Crop Trials
Source: G3 (Bethesda). 2016 Mar 11;6(5):1313–26. doi: 10.1534/g3.116.027524 (PMC4856083; doi:10.1534/g3.116.027524)
Supplement: Supplemental Material [file supp_g3.116.027524_FileS19.zip › Figure 1 Table 4 and 5.R]

#SCRIPT TO 
#OBTAIN FIGURE 1
#FIT THE MODELS TO OBTAIN
#RESULTS OF TABLE 4 AND 5
#HERITABILITY
#PROPORTION OF VARIATION EXPLAINED BY MARKERS

#****************
#READ IN DATA
#****************

load('../Data/datasetsGenetics.RData')

objects()

dim(fulldataall)
names(fulldataall)[1:20]

#this line has NO height data so omit
fulldataall[fulldataall$lines=="FLICK SEJET",1:10]
dim(fulldataall)
fulldataall<-fulldataall[fulldataall$lines!="FLICK SEJET",]


#create genotype file
Mall<-subset(fulldataall,!duplicated(lines))
Mall<-Mall[order(Mall$lines),]
tline<-as.character(Mall$lines)
row.names(Mall)<-tline
id.names.with.markers<-as.character(tline)

View(Mall)

Mall<-data.matrix(Mall[,12:(dim(Mall)[2]-1)])
dim(Mall)


MMT<-Mall%*%t(Mall)
MMTinv<-solve(MMT)

MTMMTinv<-t(Mall)%*%MMTinv


fac<-as.character(fulldataall$lines)
fulldataall$IDnew<-factor(fac,levels=id.names.with.markers)

dimnames(MMTinv)<-list(id.names.with.markers,id.names.with.markers)
MMTinv.dinv<-data.frame(Column=as.vector(row(MMTinv)[!lower.tri(MMTinv)]),
Row=as.vector(col(MMTinv)[!lower.tri(MMTinv)]),
value=as.vector(MMTinv[!lower.tri(MMTinv)]))
attr(MMTinv.dinv,'rowNames')<-id.names.with.markers

#create phenotype file
pheno<-fulldataall[,1:11]
dim(pheno)

table(pheno$site)
pheno10<-pheno[pheno$site==10,]
pheno11<-pheno[pheno$site==11,]

#varieties in all
cult<-unique(pheno$lines);length(cult)#477
#varieties in 2010
cult10<-unique(pheno10$lines);length(cult10)#460
#varieties in 2011
cult11<-unique(pheno11$lines);length(cult11)#476

#how many varieties just 2010
match(cult10,cult11)
ww1<-which(is.na(match(cult10,cult11)));length(ww1)#1
cult10[ww1]

#how many varieties just 2011
match(cult11,cult10)
ww2<-which(is.na(match(cult11,cult10)));length(ww2)#17
cult11[ww2]


#samples in common #459
ww3<-which(!is.na(match(cult10,cult11)));length(ww1)
cult10[ww3]

ww4<-which(!is.na(match(cult11,cult10)));length(ww2)#17
cult11[ww4]

unique(c(cult10[ww3],cult11[ww4]))
cult1011<-unique(c(cult10[ww3],cult11[ww4]));length(cult1011)#459

#******************
#FIGURE 1
#******************


library(asreml)
########
#RAW MODELS
##########

#DIAG
raw.asr<-asreml(fixed = height ~ 1 + site, random = ~ diag(site):IDnew , rcov = ~at(site):units, data = fulldataall, 
    na.method.Y = "omit", na.method.X = "omit",
     workspace = 4e+08,    maxit = 50)


summary(raw.asr,all=T)$coef.fixed
             solution std error    z ratio
site_10      0.000000        NA         NA
site_11     -6.914106 0.7090404  -9.751357
(Intercept) 94.825491 0.5107472 185.660308
94.82591-6.914106
#[1] 87.9108


raw<-summary(raw.asr,all=T)$coef.rand

View(raw)
raw1<- raw[grep('site_10:IDnew*',dimnames(raw)[[1]]),]
head(raw1)
dim(raw1)
raw2<- raw[grep('site_11:IDnew*',dimnames(raw)[[1]]),]
head(raw2)
dim(raw2)
raw<-cbind(raw1[,1],raw2[,1])

raw<-as.data.frame(raw)
dim(raw)#477
names(raw)[1:2]<-c('mean10','mean11')

dnraw<-dimnames(raw)[[1]]
aa<-nchar(dnraw);head(aa)
head(raw)
raw$lines<-substring(dnraw,15,aa)
head(raw)


#lines with genotype information not in common to both years
ww<-read.csv('../CV10/sampling/linesnotinbothyears.csv',row.names=1,header=T)
ww

www<- match(as.vector(ww[,1]),raw$lines);www


rawb<-raw[-www,]
dim(rawb)

View(rawb)

summary(raw.asr,all=T)$coef.fixe[2]#site 11
summary(raw.asr,all=T)$coef.fixe[3]#intercept
raw10<-rawb$mean10+summary(raw.asr,all=T)$coef.fixe[3]
raw11<-rawb$mean11+summary(raw.asr,all=T)$coef.fixe[3]+summary(raw.asr,all=T)$coef.fixe[2]
range(raw10)
range(raw11)


plot(raw11~raw10,xlab='Mean Height (cm) 2010',ylab='Mean Height (cm) 2011',pch=16,col='dark green',ylim=c(60,150),xlim=c(60,150))


cor(raw10,raw11)
# 0.7611865


#****************
#TABLES 4 AND 5
#****************

library(asreml)


#=================
#PHENOTYPIC MODELS
#=================
#DIAG
pheno1<-asreml(fixed = height ~ 1 + site, random = ~at(site):rep + at(site, 
    2):column + diag(site):IDnew , rcov = ~at(site):units, data = fulldataall, 
    na.method.Y = "omit", na.method.X = "omit",
     workspace = 4e+08,     maxit = 50)

summary(pheno1)$call
summary(pheno1)$varcomp
summary(pheno1)$loglik

#                                     gamma    component std.error   z.ratio constraint
#at(site, 11):column!column.var   0.1018575   0.1018575 0.1584121  0.6429904   Positive
#at(site, 10):rep!rep.var         1.0962582   1.0962582 0.8365066  1.3105194   Positive
#at(site, 11):rep!rep.var         2.1634727   2.1634727 1.7366884  1.2457460   Positive
#site:IDnew!site.10.var         111.6490418 111.6490418 7.9116079 14.1120544   Positive
#site:IDnew!site.11.var          86.3534975  86.3534975 7.4967863 11.5187353   Positive
#site_10!variance                39.2333955  39.2333955 1.3050644 30.0624216   Positive
#site_11!variance                95.4111518  95.4111518 3.8135862 25.0187476   Positive

#[1] -11074.56

aic<- -2*(pheno1$loglik-length(pheno1$gammas));aic
# 22163.11


################################
#CS
pheno2<-asreml(fixed = height ~ 1 + site, random = ~at(site):rep + at(site, 
    2):column + IDnew+site:IDnew , rcov = ~at(site):units, data = fulldataall, 
    na.method.Y = "omit", na.method.X = "omit",
     workspace = 4e+08,     maxit = 50)

summary(pheno2)$call
summary(pheno2)$varcomp
summary(pheno2)$loglik

#                                     gamma   component std.error    z.ratio constraint
#at(site, 11):column!column.var  0.09760596  0.09760596 0.1511292  0.6458444   Positive
#at(site, 10):rep!rep.var        1.09173266  1.09173266 0.8334774  1.3098527   Positive
#at(site, 11):rep!rep.var        2.05905409  2.05905409 1.6540170  1.2448809   Positive
#IDnew!IDnew.var                92.76698625 92.76698625 6.9495217 13.3486866   Positive
#site:IDnew!site.var            10.45507237 10.45507237 1.8612162  5.6173336   Positive
#site_10!variance               39.36595736 39.36595736 1.3108324 30.0312660   Positive
#site_11!variance               93.73409256 93.73409256 3.6701653 25.5394747   Positive

#[1] -10877.04

aic<- -2*(pheno2$loglik-length(pheno2$gammas));aic
#[1] 21768.08

#site var
summary(pheno2)$varcomp[4,1]+summary(pheno2)$varcomp[5,1]
#103.2221

#site cov-var
summary(pheno2)$varcomp[4,1]
#92.76699

################################
#CS+DIAG
pheno3<-asreml(fixed = height ~ 1 + site, random = ~at(site):rep + at(site, 
    2):column + IDnew+diag(site):IDnew , rcov = ~at(site):units, data = fulldataall, 
    na.method.Y = "omit", na.method.X = "omit",
     workspace = 4e+08,     maxit = 50)

summary(pheno3)$call
summary(pheno3)$varcomp
summary(pheno3)$loglik

#                                      gamma    component std.error    z.ratio constraint
#at(site, 11):column!column.var 9.869525e-02 9.869525e-02 0.1526442  0.6465705   Positive
#at(site, 10):rep!rep.var       1.092063e+00 1.092063e+00 0.8334952  1.3102212   Positive
#at(site, 11):rep!rep.var       2.039694e+00 2.039694e+00 1.6419122  1.2422673   Positive
#IDnew!IDnew.var                8.945037e+01 8.945037e+01 6.7694470 13.2138371   Positive
#site:IDnew!site.10.var         1.959474e+01 1.959474e+01 3.2803976  5.9732814   Positive
#site:IDnew!site.11.var         1.745262e-05 1.745262e-05        NA         NA   Boundary
#site_10!variance               3.922543e+01 3.922543e+01 1.3046377 30.0661478   Positive
#site_11!variance               9.494901e+01 9.494901e+01 3.6502203 26.0118586   Positive

#[1] -10872.46

aic<- -2*(pheno3$loglik-length(pheno3$gammas));aic
#[1] 21760.93

#site 10 var
summary(pheno3)$varcomp[4,1]+summary(pheno3)$varcomp[5,1]
#[1] 109.0451

#site 11 var
summary(pheno3)$varcomp[4,1]+summary(pheno3)$varcomp[6,1]
#[1] 89.45039

#site cov-var
summary(pheno3)$varcomp[4,1]
#[1] 89.45037

##########################################
#FAM1
pheno5<-asreml(fixed = height ~ 1 + site, random = ~at(site):rep + at(site, 
    2):column +IDnew+fa(site,1):IDnew, rcov = ~at(site):units, data = fulldataall, 
    na.method.Y = "omit", na.method.X = "omit", 
 workspace = 4e+08,     maxit = 50,start.values=T)

g5<-pheno5$gamma;g5

#change value of psi 11 to be zero and fix
g5[6,2]<-0
g5[6,3]<-"F"

#change value of psi 10 to be zero and fix
g5[5,2]<-0
g5[5,3]<-"F"

pheno5<-asreml(fixed = height ~ 1 + site, random = ~at(site):rep + at(site, 
    2):column +IDnew+fa(site,1):IDnew, rcov = ~at(site):units, data = fulldataall, 
    na.method.Y = "omit", na.method.X = "omit", 
 workspace = 4e+08,     maxit = 100,R.param=g5,G.param=g5)

summary(pheno5)$call
summary(pheno5)$varcomp
summary(pheno5)$loglik

#                                     gamma   component std.error    z.ratio    constraint
#at(site, 11):column!column.var  0.09875402  0.09875402 0.1527315  0.6465858      Positive
#at(site, 10):rep!rep.var        1.09202911  1.09202911 0.8334712  1.3102182      Positive
#at(site, 11):rep!rep.var        2.03509059  2.03509059 1.6391780  1.2415312      Positive
#IDnew!IDnew.var                88.07372673 88.07372673 7.6827325 11.4638544      Positive
#fa(site, 1):IDnew!site.10.var   0.00000000  0.00000000        NA         NA         Fixed
#fa(site, 1):IDnew!site.11.var   0.00000000  0.00000000        NA         NA         Fixed
#fa(site, 1):IDnew!site.10.fa1  -4.68094386 -4.68094386 0.7496674 -6.2440273 Unconstrained
#fa(site, 1):IDnew!site.11.fa1  -0.32431025 -0.32431025 0.8482335 -0.3823361 Unconstrained
#site_10!variance               39.22544542 39.22544542 1.3046044 30.0669262      Positive
#site_11!variance               95.28855132 95.28855132 3.7728701 25.2562500      Positive

#[1] -10872.4

aic<- -2*(pheno5$loglik-length(pheno5$gammas)+2);aic#add two as fixed psi components
#[1] 21760.8

psi<-summary(pheno5)$varcomp[5:6,1];psi
lam1<-summary(pheno5)$varcomp[7:8,1];lam1

var<-lam1%*%t(lam1)+diag(psi);var
#           [,1]      [,2]
#[1,] 21.911235 1.5180781
#[2,]  1.518078 0.1051771

var+summary(pheno5)$varcomp[4,1]
#          [,1]     [,2]
#[1,] 109.9850 89.5918
#[2,]  89.5918 88.1789


################################
#US
pheno4<-asreml(fixed = height ~ 1 + site, random = ~at(site):rep + at(site, 
    2):column + us(site):IDnew , rcov = ~at(site):units, data = fulldataall, 
    na.method.Y = "omit", na.method.X = "omit",
      workspace = 4e+08,     maxit = 50)

summary(pheno4)$call
summary(pheno4)$varcomp
summary(pheno4)$loglik

#                                      gamma    component std.error   z.ratio constraint
#at(site, 11):column!column.var   0.09875411   0.09875411 0.1527318  0.646585   Positive
#at(site, 10):rep!rep.var         1.09202906   1.09202906 0.8334712  1.310218   Positive
#at(site, 11):rep!rep.var         2.03508534   2.03508534 1.6391724  1.241532   Positive
#site:IDnew!site.10:10          109.98537268 109.98537268 7.7270124 14.233881   Positive
#site:IDnew!site.11:10           89.59182008  89.59182008 6.7798488 13.214427   Positive
#site:IDnew!site.11:11           88.17832541  88.17832541 7.5639828 11.657658   Positive
#site_10!variance                39.22544432  39.22544432 1.3046390 30.066128   Positive
#site_11!variance                95.28869770  95.28869770 3.7915027 25.132172   Positive

#[1] -10872.4

aic<- -2*(pheno4$loglik-length(pheno4$gammas));aic
#[1] 21760.8


#===============
#STANDARD MODELS
#===============
#DIAG
nonpart1<-asreml(fixed = height ~ 1 + site, random = ~at(site):rep + at(site, 
    2):column + diag(site):giv(IDnew), rcov = ~at(site):units, data = fulldataall, 
    na.method.Y = "omit", na.method.X = "omit", ginverse = list(IDnew = MMTinv.dinv), 
     workspace = 4e+08, 
    maxit = 50)

summary(nonpart1)$call
summary(nonpart1)$varcomp
summary(nonpart1)$loglik

#                                      gamma    component   std.error    z.ratio constraint
#at(site, 11):column!column.var   0.09670666   0.09670666 0.150773652  0.6414029   Positive
#at(site, 10):rep!rep.var         1.11189869   1.11189869 0.849840570  1.3083615   Positive
#at(site, 11):rep!rep.var         1.93538835   1.93538835 1.582244243  1.2231919   Positive
#site:giv(IDnew)!site.10.var      0.07039477   0.07039477 0.006051158 11.6332716   Positive
#site:giv(IDnew)!site.11.var      0.03650224   0.03650224 0.004606661  7.9237949   Positive
#site_10!variance                40.71661310  40.71661310 1.362543077 29.8828079   Positive
#site_11!variance               101.26245997 101.26245997 3.939438363 25.7047961   Positive

#[1] -10924.91

aic<- -2*(nonpart1$loglik-length(nonpart1$gammas));aic
#[1] 21863.82

################################
#CS
nonpart2<-asreml(fixed = height ~ 1 + site, random = ~at(site):rep + at(site, 
    2):column + giv(IDnew)+site:giv(IDnew), rcov = ~at(site):units, data = fulldataall, 
    na.method.Y = "omit", na.method.X = "omit", ginverse = list(IDnew = MMTinv.dinv), 
    Cfixed = T, Csparse = ~diag(site):giv(IDnew), workspace = 4e+08, 
    maxit = 50)

summary(nonpart2)$call
summary(nonpart2)$varcomp
summary(nonpart2)$loglik


#at(site, 11):column!column.var  0.097705558  0.097705558 0.1512388517  0.6460348   Positive
#at(site, 10):rep!rep.var        1.101156152  1.101156152 0.8430180667  1.3062071   Positive
#at(site, 11):rep!rep.var        2.005994741  2.005994741 1.6224191347  1.2364220   Positive
#giv(IDnew).giv                  0.062614808  0.062614808 0.0053936445 11.6089981   Positive
#site:giv(IDnew)!site.var        0.003272754  0.003272754 0.0008310616  3.9380404   Positive
#site_10!variance               41.233037672 41.233037672 1.3728123182 30.0354514   Positive
#site_11!variance               97.991347638 97.991347638 3.6785086032 26.6388796   Positive

#[1] -10794.03
aic<- -2*(nonpart2$loglik-length(nonpart2$gammas));aic
#[1] 21602.05

#site var
summary(nonpart2)$varcomp[4,1]+summary(nonpart2)$varcomp[5,1]
#[1] 0.06588756
 
#site cov-var
summary(nonpart2)$varcomp[4,1]
#[1] 0.06261481


################################
#CS+DIAG
nonpart3<-asreml(fixed = height ~ 1 + site, random = ~at(site):rep + at(site, 
    2):column + giv(IDnew)+diag(site):giv(IDnew), rcov = ~at(site):units, data = fulldataall, 
    na.method.Y = "omit", na.method.X = "omit", ginverse = list(IDnew = MMTinv.dinv), 
    Cfixed = T, Csparse = ~diag(site):giv(IDnew), workspace = 4e+08, 
    maxit = 50)

summary(nonpart3)$call
summary(nonpart3)$varcomp
summary(nonpart3)$loglik

#                                       gamma    component   std.error    z.ratio constraint
#at(site, 11):column!column.var 9.779540e-02 9.779540e-02 0.151347064  0.6461665   Positive
#at(site, 10):rep!rep.var       1.101981e+00 1.101981e+00 0.843260942  1.3068093   Positive
#at(site, 11):rep!rep.var       1.994567e+00 1.994567e+00 1.614395390  1.2354883   Positive
#giv(IDnew).giv                 5.947882e-02 5.947882e-02 0.005284290 11.2557832   Positive
#site:giv(IDnew)!site.10.var    7.551374e-03 7.551374e-03 0.001744581  4.3284750   Positive
#site:giv(IDnew)!site.11.var    5.695924e-07 5.695924e-07          NA         NA   Boundary
#site_10!variance               4.101120e+01 4.101120e+01 1.365582466 30.0320190   Positive
#site_11!variance               9.809048e+01 9.809048e+01 3.648260405 26.8869187   Positive

#[1] -10790.62

aic<- -2*(nonpart3$loglik-length(nonpart3$gammas));aic
#[1] 21597.24

#site 10 var
summary(nonpart3)$varcomp[4,1]+summary(nonpart3)$varcomp[5,1]
#[1] 0.06703019

#site 11 var
summary(nonpart3)$varcomp[4,1]+summary(nonpart3)$varcomp[6,1]
#[1] 0.05947939

#site cov-var
summary(nonpart3)$varcomp[4,1]
#[1] 0.05947882

################################
#FAM1 
nonpart5<-asreml(fixed = height ~ 1 + site, random = ~at(site):rep + at(site, 
    2):column +giv(IDnew)+fa(site,1):giv(IDnew), rcov = ~at(site):units, data = fulldataall, 
    na.method.Y = "omit", na.method.X = "omit",ginverse = list(IDnew = MMTinv.dinv), 
 workspace = 4e+08,     maxit = 50,start.values=T)

g5<-nonpart5$gamma;g5

#change value of psi 11 to be zero
g5[6,2]<-0
g5[6,3]<-"F"

#change value of psi 10 to be zero
g5[5,2]<-0
g5[5,3]<-"F"

nonpart5<-asreml(fixed = height ~ 1 + site, random = ~at(site):rep + at(site, 
    2):column +giv(IDnew)+fa(site,1):giv(IDnew), rcov = ~at(site):units, data = fulldataall, 
    na.method.Y = "omit", na.method.X = "omit", ginverse = list(IDnew = MMTinv.dinv),
 workspace = 4e+08,     maxit = 100,R.param=g5,G.param=g5)

summary(nonpart5)$call
summary(nonpart5)$varcomp
summary(nonpart5)$loglik

#                                         gamma   component   std.error    z.ratio    constraint
#at(site, 11):column!column.var      0.09804743  0.09804743 0.151743207  0.6461405      Positive
#at(site, 10):rep!rep.var            1.10233778  1.10233778 0.843127094  1.3074396      Positive
#at(site, 11):rep!rep.var            1.97467310  1.97467310 1.603020766  1.2318450      Positive
#giv(IDnew).giv                      0.04558228  0.04558228 0.007036312  6.4781491      Positive
#fa(site, 1):giv(IDnew)!site.10.var  0.00000000  0.00000000          NA         NA         Fixed
#fa(site, 1):giv(IDnew)!site.11.var  0.00000000  0.00000000          NA         NA         Fixed
#fa(site, 1):giv(IDnew)!site.10.fa1  0.16191851  0.16191851 0.023442653  6.9070044 Unconstrained
#fa(site, 1):giv(IDnew)!site.11.fa1  0.07920652  0.07920652 0.024308878  3.2583370 Unconstrained
#site_10!variance                   40.76446716 40.76446716 1.357697347 30.0247086      Positive
#site_11!variance                   99.82968860 99.82968860 3.724980574 26.8000562      Positive

#[1] -10787.8

aic<- -2*(nonpart5$loglik-length(nonpart5$gammas)+2);aic
#[1] 21591.6

psi<-summary(nonpart5)$varcomp[5:6,1];psi
lam1<-summary(nonpart5)$varcomp[7:8,1];lam1
var<-lam1%*%t(lam1)+diag(psi);var
#         [,1]        [,2]
#[1,] 0.0262176 0.012825001
#[2,] 0.0128250 0.006273672

var+summary(nonpart5)$varcomp[4,1]
#          [,1]       [,2]
#[1,] 0.07179988 0.05840728
#[2,] 0.05840728 0.05185595


################################
#US
nonpart4<-asreml(fixed = height ~ 1 + site, random = ~at(site):rep + at(site, 
    2):column +us(site):giv(IDnew), rcov = ~at(site):units, data = fulldataall, 
    na.method.Y = "omit", na.method.X = "omit", ginverse = list(IDnew = MMTinv.dinv), 
    Cfixed = T, Csparse = ~diag(site):giv(IDnew), workspace = 4e+08, 
    maxit = 50)

summary(nonpart4)$call
summary(nonpart4)$varcomp
summary(nonpart4)$loglik

#                                     gamma   component   std.error   z.ratio constraint
#at(site, 11):column!column.var  0.09804710  0.09804710 0.151743997  0.646135   Positive
#at(site, 10):rep!rep.var        1.10233712  1.10233712 0.843127388  1.307438   Positive
#at(site, 11):rep!rep.var        1.97463175  1.97463175 1.602983253  1.231848   Positive
#site:giv(IDnew)!site.10:10      0.07181286  0.07181286 0.006023026 11.923053   Positive
#site:giv(IDnew)!site.11:10      0.05841054  0.05841054 0.005136512 11.371637   Positive
#site:giv(IDnew)!site.11:11      0.05184912  0.05184912 0.005256248  9.864283   Positive
#site_10!variance               40.76364833 40.76364833 1.358076795 30.015717   Positive
#site_11!variance               99.83311443 99.83311443 3.741391632 26.683417   Positive

#[1] -10787.81

aic<- -2*(nonpart4$loglik-length(nonpart4$gammas));aic
#[1] 21591.6

#===================
#PARTITIONED MODELS
#===================
#DIAG+DIAG
part1<-asreml(fixed = height ~ 1 + site, random = ~at(site):rep + at(site, 
    2):column + diag(site):ide(IDnew) + diag(site):giv(IDnew), 
    rcov = ~at(site):units, data = fulldataall, na.method.Y = "omit", 
    na.method.X = "omit", ginverse = list(IDnew = MMTinv.dinv), 
    Cfixed = T, Csparse = ~diag(site):giv(IDnew), workspace = 4e+08, 
    maxit = 50)

summary(part1)$call
summary(part1)$varcomp
summary(part1)$loglik

#                                     gamma   component   std.error    z.ratio constraint
#at(site, 11):column!column.var  0.09724141  0.09724141 0.151310935  0.6426595   Positive
#at(site, 10):rep!rep.var        1.10598004  1.10598004 0.843368690  1.3113838   Positive
#at(site, 11):rep!rep.var        2.01647746  2.01647746 1.630472194  1.2367445   Positive
#site:ide(IDnew)!site.10.var    27.66844508 27.66844508 4.379440291  6.3178039   Positive
#site:ide(IDnew)!site.11.var    23.43132388 23.43132388 5.401460478  4.3379608   Positive
#site:giv(IDnew)!site.10.var     0.02649072  0.02649072 0.004443753  5.9613388   Positive
#site:giv(IDnew)!site.11.var     0.01936637  0.01936637 0.003968047  4.8805789   Positive
#site_10!variance               39.23997329 39.23997329 1.305279243 30.0625123   Positive
#site_11!variance               95.72893184 95.72893184 3.825791775 25.0219922   Positive

#[1] -10876.4


aic<- -2*(part1$loglik-length(part1$gammas));aic
#[1] 21770.81

#######################
#CS+CS
part2<-asreml(fixed = height ~ 1 + site, random = ~at(site):rep + at(site, 
    2):column + IDnew + giv(IDnew) + site:ide(IDnew) + 
    site:giv(IDnew), rcov = ~at(site):units, data = fulldataall, 
    na.method.Y = "omit", na.method.X = "omit", ginverse = list(IDnew = MMTinv.dinv), 
    Cfixed = T, Csparse = ~diag(site):giv(IDnew), workspace = 4e+08, 
    maxit = 50)

summary(part2)$call
summary(part2)$varcomp
summary(part2)$loglik

#                                     gamma   component    std.error   z.ratio constraint
#at(site, 11):column!column.var  0.09690231  0.09690231 0.1499959253  0.646033   Positive
#at(site, 10):rep!rep.var        1.09962552  1.09962552 0.8390203875  1.310606   Positive
#at(site, 11):rep!rep.var        2.03462410  2.03462410 1.6366446956  1.243168   Positive
#IDnew!IDnew.var                19.96806298 19.96806298 3.9118899985  5.104454   Positive
#giv(IDnew).giv                  0.02272373  0.02272373 0.0039013700  5.824551   Positive
#site:ide(IDnew)!site.var        7.07399852  7.07399852 1.9660645257  3.598050   Positive
#site:giv(IDnew)!site.var        0.00124252  0.00124252 0.0006425154  1.933836   Positive
#site_10!variance               39.34993488 39.34993488 1.3090236706 30.060522   Positive
#site_11!variance               94.10985924 94.10985924 3.6481864454 25.796340   Positive
# summary(part2)$loglik
#[1] -10747.23

aic<- -2*(part2$loglik-length(part2$gammas));aic
#[1] 21512.46

#IDE
#site var
summary(part2)$varcomp[4,1]+summary(part2)$varcomp[6,1]
#[1] 27.04206
 
#site cov-var
summary(part2)$varcomp[4,1]
#[1]  19.96806


#GIV
#site var
summary(part2)$varcomp[5,1]+summary(part2)$varcomp[7,1]
#[1] 0.02396625

#site cov-var
summary(part2)$varcomp[5,1]
#[1] 0.02272373

#######################
#(CS+DIAG)+(CS+DIAG)
part3<-asreml(fixed = height ~ 1 + site, random = ~at(site):rep + at(site, 
    2):column + IDnew + giv(IDnew) + diag(site):ide(IDnew) + 
    diag(site):giv(IDnew), rcov = ~at(site):units, data = fulldataall, 
    na.method.Y = "omit", na.method.X = "omit", ginverse = list(IDnew = MMTinv.dinv), 
    Cfixed = T, Csparse = ~diag(site):giv(IDnew), workspace = 4e+08, 
    maxit = 50)

summary(part3)$call
summary(part3)$varcomp
summary(part3)$loglik

#                                      gamma    component   std.error    z.ratio constraint
#at(site, 11):column!column.var 9.672737e-02 9.672737e-02 0.149745490  0.6459451   Positive
#at(site, 10):rep!rep.var       1.099439e+00 1.099439e+00 0.838703930  1.3108791   Positive
#at(site, 11):rep!rep.var       2.004549e+00 2.004549e+00 1.617384258  1.2393770   Positive
#IDnew!IDnew.var                1.954459e+01 1.954459e+01 3.870433397  5.0497151   Positive
#giv(IDnew).giv                 2.177626e-02 2.177626e-02 0.003796467  5.7359287   Positive
#site:ide(IDnew)!site.10.var    9.291724e+00 9.291724e+00 3.003144462  3.0939984   Positive
#site:ide(IDnew)!site.11.var    2.490378e+00 2.490378e+00 3.259253481  0.7640946   Positive
#site:giv(IDnew)!site.10.var    2.853630e-03 2.853630e-03 0.001285062  2.2206162   Positive
#site:giv(IDnew)!site.11.var    5.695924e-07 5.695924e-07          NA         NA   Boundary
#site_10!variance               3.922898e+01 3.922898e+01 1.304732927 30.0666717   Positive
#site_11!variance               9.550506e+01 9.550506e+01 3.801591782 25.1223859   Positive

#[1] -10744.58

aic<- -2*(part3$loglik-length(part3$gammas));aic
#[1] 21511.17

#IDE
#site 10 var
summary(part3)$varcomp[4,1]+summary(part3)$varcomp[6,1]
#[1] 28.83631

#site 11 var
summary(part3)$varcomp[4,1]+summary(part3)$varcomp[7,1]
#[1] 22.03496

#site cov-var
summary(part3)$varcomp[4,1]
#[1] 19.54459


#GIV
#site 10 var
summary(part3)$varcomp[5,1]+summary(part3)$varcomp[8,1]
#[1] 0.02462989

#site 11 var
summary(part3)$varcomp[5,1]+summary(part3)$varcomp[9,1]
#[1]  0.02177683

#site cov-var
summary(part3)$varcomp[5,1]
#[1]0.02177626


#######################
#FAM1
part5<-asreml(fixed = height ~ 1 + site, random = ~at(site):rep + at(site, 
    2):column +ide(IDnew)+giv(IDnew)+fa(site,1):giv(IDnew)+fa(site,1):ide(IDnew), rcov = ~at(site):units, data = fulldataall, 
    na.method.Y = "omit", na.method.X = "omit",ginverse = list(IDnew = MMTinv.dinv), 
 workspace = 4e+08,     maxit = 50,start.values=T)

#IDE
g5<-part5$gamma;g5
#IDE
#change value of psi 10 to be zero
g5[6,2]<-0
g5[6,3]<-"F"

#change value of psi 11 to be zero
g5[7,2]<-0
g5[7,3]<-"F"

#GIV
#change value of psi 10 to be zero
g5[10,2]<-0
g5[10,3]<-"F"

#change value of psi 11 to be zero
g5[11,2]<-0
g5[11,3]<-"F"

part5<-asreml(fixed = height ~ 1 + site, random = ~at(site):rep + at(site, 
    2):column +ide(IDnew)+giv(IDnew)+fa(site,1):giv(IDnew)+fa(site,1):ide(IDnew), rcov = ~at(site):units, data = fulldataall, 
    na.method.Y = "omit", na.method.X = "omit", ginverse = list(IDnew = MMTinv.dinv),
 workspace = 4e+08,     maxit = 100,R.param=g5,G.param=g5)

summary(part5)$call
summary(part5)$varcomp
summary(part5)$loglik

#                                          gamma   component   std.error    z.ratio    constraint
#at(site, 11):column!column.var      0.09673318  0.09673318 0.149755431  0.6459411      Positive
#at(site, 10):rep!rep.var            1.09982593  1.09982593 0.838976909  1.3109132      Positive
#at(site, 11):rep!rep.var            2.01091983  2.01091983 1.621842488  1.2398984      Positive
#ide(IDnew)!id                      22.12463393 22.12463393 3.979391665  5.5598031      Positive
#giv(IDnew).giv                      0.01952873  0.01952873 0.004593892  4.2510199      Positive
#fa(site, 1):giv(IDnew)!site.10.var  0.00000000  0.00000000          NA         NA         Fixed
#fa(site, 1):giv(IDnew)!site.11.var  0.00000000  0.00000000          NA         NA         Fixed
#fa(site, 1):giv(IDnew)!site.10.fa1  0.08068461  0.08068461 0.027846729  2.8974536 Unconstrained
#fa(site, 1):giv(IDnew)!site.11.fa1  0.03153982  0.03153982 0.030191182  1.0446698 Unconstrained
#fa(site, 1):ide(IDnew)!site.10.var  0.00000000  0.00000000          NA         NA         Fixed
#fa(site, 1):ide(IDnew)!site.11.var  0.00000000  0.00000000          NA         NA         Fixed
#fa(site, 1):ide(IDnew)!site.10.fa1 -2.39560776 -2.39560776 0.714489883 -3.3528925 Unconstrained
#fa(site, 1):ide(IDnew)!site.11.fa1  1.15744910  1.15744910 0.842907261  1.3731630 Unconstrained
#site_10!variance                   39.22949005 39.22949005 1.304615894 30.0697625      Positive
#site_11!variance                   95.48296723 95.48296723 3.785935057 25.2204451      Positive

#[1] -10744.19

 aic<- -2*(part5$loglik-length(part5$gammas)+4);aic #add in 4 parameters that fixed to zero
#[1]  21510.37


#GIV
psi<-summary(part5)$varcomp[6:7,1];psi
lam1<-summary(part5)$varcomp[8:9,1];lam1

var<-lam1%*%t(lam1)+diag(psi);var
#             [,1]        [,2]
#1,] 0.006510006 0.0025447777
#[2,] 0.002544778 0.0009947601

var+summary(part5)$varcomp[5,1]
#            [,1]       [,2]
#[1,] 0.02603873 0.02207350
#[2,] 0.02207350 0.02052349


#IDE
psi<-summary(part5)$varcomp[10:11,1];psi
lam1<-summary(part5)$varcomp[12:13,1];lam1

var<-lam1%*%t(lam1)+diag(psi);var
#         [,1]      [,2]
#[1,]  5.738937 -2.772794
#[2,] -2.772794  1.339688

var+summary(part5)$varcomp[4,1]
#          [,1]     [,2]
#[1,] 27.86357 19.35184
#[2,] 19.35184 23.46432


#######################
#US+US
part4<-asreml(fixed = height ~ 1 + site, random = ~at(site):rep + at(site, 
    2):column +  us(site):ide(IDnew) + 
    us(site):giv(IDnew), rcov = ~at(site):units, data = fulldataall, 
    na.method.Y = "omit", na.method.X = "omit", ginverse = list(IDnew = MMTinv.dinv), 
    Cfixed = T, Csparse = ~diag(site):giv(IDnew), workspace = 4e+08, 
    maxit = 50)

summary(part4)$call
summary(part4)$varcomp
summary(part4)$loglik

#                                      gamma   component   std.error    z.ratio constraint
#at(site, 11):column!column.var  0.09673395  0.09673395 0.149758074  0.6459348   Positive
#at(site, 10):rep!rep.var        1.09982803  1.09982803 0.838979504  1.3109117   Positive
#at(site, 11):rep!rep.var        2.01098234  2.01098234 1.621931992  1.2398685   Positive
#site:ide(IDnew)!site.10:10     27.86000340 27.86000340 4.323245031  6.4442342   Positive
#site:ide(IDnew)!site.11:10     19.34970662 19.34970662 3.859884426  5.0130275   Positive
#site:ide(IDnew)!site.11:11     23.46751681 23.46751681 5.186080728  4.5250967   Positive
#site:giv(IDnew)!site.10:10      0.02604289  0.02604289 0.004343202  5.9962430   Positive
#site:giv(IDnew)!site.11:10      0.02207619  0.02207619 0.003788627  5.8269631   Positive
#site:giv(IDnew)!site.11:11      0.02052311  0.02052311 0.003858020  5.3195974   Positive
#site_10!variance               39.22950613 39.22950613 1.304755438 30.0665588   Positive
#site_11!variance               95.48245244 95.48245244 3.800331878 25.1247669   Positive

# -10744.18

aic<- -2*(part4$loglik-length(part4$gammas));aic
#[1] 21510.37

#******************
#HERITABILITY
#******************
hh <- summary(pheno1,all=T)$coef.ra

#site1
hh1 <- hh[grep('site_10:IDnew*',dimnames(hh)[[1]]),]
dim(hh1)
head(hh1)
#1-pev^2/sigma g (var of geno) 
mean((1-hh1[,'std error']^2/(  111.6490418 )))
1-mean(hh1[,'std error']^2)/(   111.6490418 )
#[1] 0.8954181

hh2 <- hh[grep('site_11.IDnew*',dimnames(hh)[[1]]),]
dim(hh2)
head(hh2)
#1-pev^2/sigma g (var of geno) 
mean((1-hh2[,'std error']^2/86.3534975))
1-mean(hh2[,'std error']^2)/(86.3534975 )
#[1] 0.7484481

#************************************************
#PROPORTION OF VARIATION EXPLAINED BY MARKERS
#************************************************
#2010
1-summary(part1)$varcomp[4,1]/summary(pheno1)$varcomp[4,1]
#1-27.66844508/111.6490418
#0.7521838

#2011
1-summary(part1)$varcomp[5,1]/summary(pheno1)$varcomp[5,1]
#1-23.43132388/86.3534975
#0.7286581
